# Supplementary material for: Coexpression network analysis of the genes regulated by two types of resistance responses to powdery mildew in wheat
Source: Sci Rep. 2016 Apr 1;6:23805. doi: 10.1038/srep23805 (PMC4817125; doi:10.1038/srep23805)
Supplement: Supplementary Dataset 1 [file srep23805-s2.xls]

## Sheet: Sheet 1
Table S1. Summary of RNA-seq data for 20 different T. urartu accessions.
Accession (geographic origin)	RNA-seq sample	High-quality reads	Number and percentage of reads mapped to T. urartu draft genomea	Number and percentage of reads uniquely mapped to T. urartu draft genomea	Number and percentage of reads mapped to Bgt transcriptomeb	Reaction to Bgt infection
PI428196 (Mardin,Turkey, 37°13'00" N, 40°06'00" E)	Tu24_0h	67384852	50009781, 74.22%	45483278, 90.95%	8270, 0.01%	Immune (IM)
	Tu24_4h	54374788	40267053, 74.05%	36648459, 91.01%	67872, 0.12%
	Tu24_24h	46124932	35430833, 76.81%	31718127, 89.52%	47740, 0.10%
PI428266 (El Beqaa, Lebanon, 34°08'00" N, 36°08'00" E)	Tu89_0h	44426728	34908876, 78.58%	21071256, 60.36%	5146, 0.01%
	Tu89_4h	52127400	37938749, 72.78%	34094927, 89.87%	37232, 0.06%
	Tu89_24h	54614888	40129524, 73.48%	35933146, 89.54%	27336, 0.05%
PI428282 (El Beqaa, Lebanon, 34°08'00" N, 36°08'00" E)	Tu102_0h	81439054	59189804,72.68%	52721605, 89.07%	12122, 0.01%
	Tu102_4h	59226308	43196673, 72.93%	38675902, 89.53%	48288, 0.08%
	Tu102_24h	54928230	40921879, 74.50%	36378977, 88.90%	47776, 0.09%
PI428294 (El Beqaa, Lebanon, 34°08'00" N, 36°08'00" E)	Tu114_0h	71845220	51413705, 71.56%	46213836, 89.89%	8822, 0.01%
	Tu114_4h	62078214	46198492,74.42%	40289598, 87.21%	75882, 0.12%
	Tu114_24h	63335142	46796973, 73.89%	41902770, 89.54%	35546, 0.06%
PI487265 (Al Hasakah, Syria, 36°58’ 55” N, 41°50’00” E)	Tu154_0h	72647032	52966197, 72.91%	48190517, 90.98%	6940, 0.01%
	Tu154_4h	58467310	43073494, 73.67%	38494211, 89.37%	64738, 0.11%
	Tu154_24h	52843580	39278019, 74.33%	33997567, 86.56%	42914, 0.08%
PI428208 (Mardin,Turkey, 37°13'00" N, 40°01'00" E)	Tu35_0h	62472466	46857301, 75.00%	42234348, 90.13%	6884, 0.01%	Hypersensitive reaction (HR)
	Tu35_4h	71754584	52510550, 73.18%	47892656, 91.21%	18840, 0.03%
	Tu35_24h	50229764	37181293, 74.02%	32472637, 87.34%	37160, 0.07%
PI428242 (Urfa,Turkey, 37°12'00" N, 39°48'00" E)	Tu66_0h	74271966	53396602, 71.89%	47433319, 88.83%	15354, 0.02%
	Tu66_4h	59382162	43351371, 73.00%	39602858, 91.35%	92074, 0.16%
	Tu66_24h	53059482	40141926, 75.65%	35999051, 89.68%	66562, 0.13%
PI428288 (El Beqaa, Lebanon, 34°08'00" N, 36°08'00" E)	Tu108_0h	74987720	54727584, 72.98%	49441378, 90.34%	7898, 0.01%
	Tu108_4h	58499278	43358651, 74.12%	38912565, 89.75%	61178, 0.10%
	Tu108_24h	56212598	41236292, 73.36%	36211046, 87.81%	28964, 0.05%
PI428295 (El Beqaa, Lebanon, 34°08'00" N, 36°08'00" E)	Tu115_0h	62702692	45337042, 72.30%	41257570, 91.00%	8630, 0.01%
	Tu115_4h	51896192	38235607, 73.68%	34417626, 90.01%	93168, 0.18%
	Tu115_24h	64381842	48364353, 75.12%	42142884, 87.14%	46394, 0.07%
PI428298 (El Beqaa, Lebanon, 34°08'00" N, 36°08'00" E)	Tu118_0h	68159662	50568313, 74.19%	43906466, 86.83%	15358, 0.02%
	Tu118_4h	61026518	45491801,74.54%	40738102, 89.55%	59924, 0.10%
	Tu118_24h	67473948	49707000, 73.67%	44434455, 89.39%	45208, 0.07%
TPI428303 (El Beqaa, Lebanon, 34°08'00" N, 36°08'00" E)	Tu123_0h	72867296	54170027, 74.34%	47280735, 87.28%	18474, 0.03%
	Tu123_4h	58831082	43365201, 73.71%	38409623, 88.57%	86352, 0.15%
	Tu123_24h	63806674	48011466, 75.25%	41868245, 87.20%	57452, 0.09%
PI428307 (El Beqaa, Lebanon, 34°08'00" N, 36°08'00" E)	Tu127_0h	68427422	50306630, 73.52%	45062452, 89.58%	8316, 0.01%
	Tu127_4h	55377778	40353000, 72.87%	34650646, 85.87%	39386, 0.07%
	Tu127_24h	61082440	45256536, 74.09%	40343410, 89.14%	48056, 0.08%
PI428322 (El Beqaa, Lebanon, 33°56'01" N, 36°06'01" E)	Tu138_0h	70398990	51112977, 72.60%	46196573, 90.38%	10982, 0.02%
	Tu138_4h	59857154	43593445, 72.83%	37868664, 86.87%	63196, 0.11%
	Tu138_24h	54414304	40256419, 73.98%	34982574, 86.90%	39406, 0.07%
PI428328 (El Beqaa, Lebanon, 34°01'00" N, 36°03'00" E)	Tu143_0h	63919968	47312268, 74.02%	40252756, 85.08%	9390, 0.01%
	Tu143_4h	65454030	48479160, 74.07%	43647286, 90.03%	67280, 0.10%
	Tu143_24h	61524596	45908320, 74.62%	40485477, 88.19%	52370, 0.09%
PI428335 (El Beqaa, Lebanon, 34°02'00" N, 36°10'00" E)	Tu149_0h	71199718	52235456, 73.36%	47524955, 90.98%	12708, 0.02%
	Tu149_4h	68020872	50546317, 74.31%	44604155, 88.24%	64442, 0.09%
	Tu149_24h	62297214	45942671, 73.75%	40400590, 87.94%	45246, 0.07%
PI487269 (Al Hasakah, Syria, 32°48’00” N, 36°46’00” E)	Tu158_0h	63884836	46635305, 73.00%	39487056, 84.67%	7028, 0.01%
	Tu158_4h	54325936	40249820, 74.09%	35829904, 89.02%	49476, 0.09%
	Tu158_24h	46566174	34907969, 74.96%	28281793, 81.02%	33962, 0.07%
PI428193 (Mardin,Turkey, 37°13'00" N, 40°07'00" E)	Tu21_0h	80642120	60156893, 74.60%	54281213, 90.23%	9478, 0.01%	Susceptible
	Tu21_4h	71478664	52646711, 73.65%	46043933, 87.46%	23358, 0.04%
	Tu21_24h	55428618	42061823, 75.88%	36204283, 86.07%	69698, 0.10%
PI428198 (Mardin,Turkey, 37°13'00" N, 40°06'00" E)	Tu26_0h	66123918	50417604, 76.25%	43581768, 86.44%	10772, 0.02%
	Tu26_4h	64567230	48673665, 75.38%	44068885, 90.54%	56956, 0.11%
	Tu26_24h	50078172	36403976, 72.69%	33518047, 92.07%	74976, 0.12%
PI428211 (Mardin,Turkey, 37°13'00" N, 40°01'00" E)	Tu38_0h	71914510	53516877, 74.42%	48021493, 89.73%	7438, 0.01%
	Tu38_4h	49657428	37198404, 74.91%	34028634, 91.48%	17878, 0.04%
	Tu38_24h	53422898	39587280, 74.10%	36152669, 91.32%	60160, 0.11%
PI428278 (El Beqaa, Lebanon, 34°08'00" N, 36°08'00" E)	Tu98_0h	62202384	45820238, 73.66%	39765296, 86.79%	10356, 0.02%
	Tu98_4h	55357586	41535853, 75.03%	35861468, 86.34%	22372, 0.04%
	Tu98_24h	61527668	46420646, 75.45%	41672605, 89.78%	72654, 0.13%
aThis mapping was conducted using the draft genome sequence of T. urartu as the reference.
bThe reference used for this mapping was 57218644 high-quality transcriptome reads obtained from Bgt hyphae and spore materials in this study.
