# Supplementary material for: Coexpression network analysis of the genes regulated by two types of resistance responses to powdery mildew in wheat
Source: Sci Rep. 2016 Apr 1;6:23805. doi: 10.1038/srep23805 (PMC4817125; doi:10.1038/srep23805)
Supplement: Supplementary Dataset 2 [file srep23805-s3.xlsx]

## Sheet: Sheet 1
Table S2. Lists of hub-PMRR genes identified in I4, I24 and H24 and 333 hub-PMRR genes in the three GCNs.
(Sheet 1: 174 hub-PMRR genes in I4 GCN: name, gene significance, and available information on their orthologs in Arabidopsis thaliana and rice)
Hub-PMRR gene (T. urartu gene ID)	Gene significance	Ortholog in Arabidopsis thaliana		Ortholog in rice
		Gene ID	Annotation	Gene ID	Annotation
TRIUR3_00248	0.898835	AT5G23310.1	Fe superoxide dismutase 3	LOC_Os06g05110.1	superoxide dismutase, chloroplast, putative, expressed
TRIUR3_00347	0.978378	AT1G76050.1	Pseudouridine synthase family protein	LOC_Os06g50360.2	pseudouridine synthase family protein, putative, expressed
TRIUR3_00399	-0.962606	AT2G36690.1	2-oxoglutarate (2OG) and Fe(II)-dependent oxygenase superfamily protein	LOC_Os09g39720.1	1-aminocyclopropane-1-carboxylate oxidase, putative, expressed
TRIUR3_00413	-0.904653	AT5G04460.1	RING/U-box superfamily protein	LOC_Os09g39690.1	protein binding protein, putative, expressed
TRIUR3_00425	0.922398	AT4G00370.1	Major facilitator superfamily protein	LOC_Os09g39680.1	transporter, major facilitator family, putative, expressed
TRIUR3_00427	-0.978862	AT4G35785.2	RNA-binding (RRM/RBD/RNP motifs) family protein	LOC_Os08g29650.1	RNA recognition motif containing protein, expressed
TRIUR3_00428	0.943208	AT1G63690.1	SIGNAL PEPTIDE PEPTIDASE-LIKE 2	LOC_Os06g51430.1	signal peptide peptidase-like 2B, putative, expressed
TRIUR3_00438	-0.975398	AT3G04710.1	ankyrin repeat family protein	LOC_Os12g40780.1	ankyrin repeat domain-containing protein 44, putative, expressed
TRIUR3_00448	-0.881338	AT3G30340.1	nodulin MtN21 /EamA-like transporter family protein	LOC_Os02g01326.1	auxin-induced protein 5NG4, putative, expressed
TRIUR3_00528	-0.955411	AT5G05740.2	ethylene-dependent gravitropism-deficient and yellow-green-like 2	LOC_Os01g04900.1	peptidase M50 family protein, putative, expressed
TRIUR3_00536	-0.960727	AT3G61880.2	cytochrome p450 78a9	LOC_Os07g45000.1	cytochrome P450, putative, expressed
TRIUR3_00545	0.922916	AT3G62870.1	Ribosomal protein L7Ae/L30e/S12e/Gadd45 family protein	LOC_Os09g32976.1	ribosomal protein L7Ae, putative, expressed
TRIUR3_00571	-0.960453	AT1G75140.1		LOC_Os06g02480.1	expressed protein
TRIUR3_00578	-0.987419	AT1G28120.1		LOC_Os04g55840.1	expressed protein
TRIUR3_00638	0.96043	AT5G49960.1		LOC_Os03g62650.1	ion channel DMI1-like, chloroplast precursor, putative, expressed
TRIUR3_00708	-0.867117	AT5G17440.1	LUC7 related protein	LOC_Os03g62640.2	RNA-binding protein Luc7-like, putative, expressed
TRIUR3_00763	0.98376	AT5G42760.1	Leucine carboxyl methyltransferase	LOC_Os03g56370.1	methyltransferase, putative, expressed
TRIUR3_00825	-0.875858	AT2G02560.2	cullin-associated and neddylation dissociated	LOC_Os02g07120.1	HEAT repeat family protein, putative, expressed
TRIUR3_00854	-0.882112	AT1G18850.1		LOC_Os01g02170.2	expressed protein
TRIUR3_00860	0.988075	AT2G30570.1	photosystem II reaction center W	LOC_Os05g43310.1	photosystem II reaction center W protein, chloroplast precursor, putative, expressed
TRIUR3_00920	-0.880532	AT1G78730.1	FBD, F-box, Skp2-like and Leucine Rich Repeat domains containing protein	LOC_Os11g09970.1	OsFBX411 - F-box domain containing protein, expressed
TRIUR3_00923	-0.897808	AT3G47450.2	P-loop containing nucleoside triphosphate hydrolases superfamily protein	LOC_Os02g01440.1	nitric oxide synthase 1, putative, expressed
TRIUR3_00943	-0.918463	AT3G49730.1	Tetratricopeptide repeat (TPR)-like superfamily protein	LOC_Os03g51840.1	PPR repeat containing protein, expressed
TRIUR3_00982	0.974767	AT1G65060.1	4-coumarate:CoA ligase 3	LOC_Os06g44620.1	AMP-binding domain containing protein, expressed
TRIUR3_00990	-0.964468	AT4G35080.3	high-affinity nickel-transport family protein	LOC_Os06g02580.1	high-affinity nickel-transport family protein, putative, expressed
TRIUR3_01003	0.953987
TRIUR3_01015	-0.960158			LOC_Os03g02890.1	expressed protein
TRIUR3_01017	0.944804	AT1G03230.1	Eukaryotic aspartyl protease family protein	LOC_Os01g71080.1	xylanase inhibitor, putative, expressed
TRIUR3_01074	-0.952869	AT5G11450.1	Mog1/PsbP/DUF1795-like photosystem II reaction center PsbP family protein	LOC_Os01g43070.1	psbP-related thylakoid lumenal protein 4, chloroplast precursor, putative, expressed
TRIUR3_01088	-0.892432	AT2G34860.1	DnaJ/Hsp40 cysteine-rich domain superfamily protein	LOC_Os08g36140.1	expressed protein
TRIUR3_01140	-0.924856	AT1G71070.1	Core-2/I-branching beta-1,6-N-acetylglucosaminyltransferase family protein	LOC_Os01g03160.2	xylosyltransferase, putative, expressed
TRIUR3_01242	-0.925281	AT1G44910.1	pre-mRNA-processing protein 40A	LOC_Os01g34780.1	protein binding protein, putative, expressed
TRIUR3_01270	-0.926264	AT5G44650.1		LOC_Os01g58470.1	expressed protein
TRIUR3_01271	0.917016	AT5G44650.1		LOC_Os01g58470.1	expressed protein
TRIUR3_01273	-0.965217	AT5G52280.1	Myosin heavy chain-related protein	LOC_Os03g01710.1	expressed protein
TRIUR3_01288	-0.947359	AT5G23860.1	tubulin beta 8	LOC_Os03g56810.1	tubulin/FtsZ domain containing protein, putative, expressed
TRIUR3_01324	-0.897112	AT2G33150.1	peroxisomal 3-ketoacyl-CoA thiolase 3	LOC_Os02g57260.1	3-ketoacyl-CoA thiolase, peroxisomal precursor, putative, expressed
TRIUR3_01353	0.942087	AT1G34030.1	Ribosomal protein S13/S18 family	LOC_Os07g07709.1	ribosomal protein S13p/S18e, putative, expressed
TRIUR3_01389	-0.930951	AT1G19310.1	RING/U-box superfamily protein	LOC_Os12g43930.1	zinc finger, C3HC4 type domain containing protein, expressed
TRIUR3_01501	0.987712	AT5G55000.2	potassium channel tetramerisation domain-containing protein / pentapeptide repeat-containing protein	LOC_Os03g06160.1	BTBP1 - Bric-a-Brac, Tramtrack, Broad Complex BTB domain with pentapeptide repeats, expressed
TRIUR3_01518	-0.922553	AT1G21270.1	wall-associated kinase 2	LOC_Os01g20880.1	OsWAK3 - OsWAK receptor-like cytoplasmic kinase OsWAK-RLCK, expressed
TRIUR3_01552	-0.928672	AT5G47490.1	RGPR-related	LOC_Os06g01650.1	expressed protein
TRIUR3_01566	0.96727	AT1G09630.1	RAB GTPase 11C	LOC_Os03g62600.1	ras-related protein, putative, expressed
TRIUR3_01609	0.961028	AT3G04400.1	Ribosomal protein L14p/L23e family protein	LOC_Os02g56960.1	ribosomal protein, putative, expressed
TRIUR3_01618	-0.908099	AT3G06810.1	acyl-CoA dehydrogenase-related	LOC_Os07g47820.1	acyl-CoA dehydrogenase family member 10, putative, expressed
TRIUR3_01681	-0.947446	AT3G19650.1	cyclin-related	LOC_Os03g10590.1	splicing factor, putative, expressed
TRIUR3_01714	0.930866	AT4G19185.1	nodulin MtN21 /EamA-like transporter family protein	LOC_Os06g49500.2	integral membrane protein, putative, expressed
TRIUR3_01715	0.968667	AT5G05570.2	transducin family protein / WD-40 repeat family protein	LOC_Os07g49300.1	expressed protein
TRIUR3_01845	-0.918226	AT5G05580.1	fatty acid desaturase 8	LOC_Os07g49310.1	omega-3 fatty acid desaturase, chloroplast precursor, putative, expressed
TRIUR3_01929	-0.94634	AT5G27730.1	Protein of unknown function (DUF1624)	LOC_Os01g70550.1	heparan-alpha-glucosaminide N-acetyltransferase, putative, expressed
TRIUR3_01943	-0.946087	AT5G28060.1	Ribosomal protein S24e family protein	LOC_Os02g13530.1	40S ribosomal protein S24, putative, expressed
TRIUR3_02001	-0.990918	AT4G34030.1	3-methylcrotonyl-CoA carboxylase	LOC_Os08g32850.1	methylcrotonoyl-CoA carboxylase beta chain, mitochondrial precursor, putative, expressed
TRIUR3_02047	0.98566	AT5G54080.1	homogentisate 1,2-dioxygenase	LOC_Os06g01360.1	homogentisate 1,2-dioxygenase, putative, expressed
TRIUR3_02060	-0.946481	AT5G46560.1		LOC_Os03g01016.2	expressed protein
TRIUR3_02078	-0.897025	AT3G61790.1	Protein with RING/U-box and TRAF-like domains	LOC_Os02g19140.1	seven in absentia protein family domain containing protein, expressed
TRIUR3_02107	-0.964378	AT5G41150.1	Restriction endonuclease, type II-like superfamily protein	LOC_Os03g01100.1	endonuclease, putative, expressed
TRIUR3_02129	-0.956534	AT3G12620.1	Protein phosphatase 2C family protein	LOC_Os01g74530.2	protein phosphatase 2C, putative, expressed
TRIUR3_02136	-0.948848	AT5G02950.1	Tudor/PWWP/MBT superfamily protein	LOC_Os11g19810.1	PWWP domain containing protein, expressed
TRIUR3_02197	-0.963676	AT1G72300.1	Leucine-rich receptor-like protein kinase family protein	LOC_Os02g05950.1	phytosulfokine receptor precursor, putative, expressed
TRIUR3_02289	0.930764	AT3G48120.1		LOC_Os01g49340.1	arginine/serine-rich coiled-coil protein 1, putative, expressed
TRIUR3_02387	-0.965546	AT5G52230.1	methyl-CPG-binding domain protein 13	LOC_Os04g52380.2	methyl-CpG binding domain containing protein, putative, expressed
TRIUR3_02390	0.906669	AT5G16150.1	plastidic GLC translocator	LOC_Os01g04190.2	transporter family protein, putative, expressed
TRIUR3_02490	-0.89485	AT1G25375.1	Metallo-hydrolase/oxidoreductase superfamily protein	LOC_Os01g04200.1	metallo-beta-lactamase family protein, putative, expressed
TRIUR3_02517	0.989787	AT1G03000.1	peroxin 6	LOC_Os04g52690.2	AAA family ATPase, putative, expressed
TRIUR3_02539	-0.989311	AT1G21320.1	nucleotide binding;nucleic acid binding	LOC_Os06g03690.2	RNA recognition motif containing protein, putative, expressed
TRIUR3_02615	-0.947596	AT2G26570.1	Plant protein of unknown function (DUF827)	LOC_Os03g01930.1	retrotransposon protein, putative, unclassified, expressed
TRIUR3_02765	-0.938372	AT1G60000.1	RNA-binding (RRM/RBD/RNP motifs) family protein	LOC_Os02g57010.1	RNA recognition motif containing protein, putative, expressed
TRIUR3_02768	0.899957	AT1G17070.1	GC-rich sequence DNA-binding factor-like protein with Tuftelin interacting domain	LOC_Os12g42140.1	G-patch domain containing protein, putative, expressed
TRIUR3_02880	-0.922856	AT5G13120.1	cyclophilin 20-2	LOC_Os05g01270.1	peptidyl-prolyl cis-trans isomerase, putative, expressed
TRIUR3_02893	-0.977535	AT5G10360.1	Ribosomal protein S6e	LOC_Os03g27260.1	40S ribosomal protein S6, putative, expressed
TRIUR3_02936	0.979434	AT3G10650.1		LOC_Os03g57430.1	expressed protein
TRIUR3_02937	-0.920332	AT5G60160.1	Zn-dependent exopeptidases superfamily protein	LOC_Os12g13390.1	aspartyl aminopeptidase, putative, expressed
TRIUR3_02994	-0.964241	AT4G19985.1	Acyl-CoA N-acyltransferases (NAT) superfamily protein	LOC_Os05g44020.4	acetyltransferase, GNAT family, putative, expressed
TRIUR3_03010	-0.962204	AT2G30695.1		LOC_Os09g34000.1	expressed protein
TRIUR3_03017	-0.979092	AT5G11960.1	Protein of unknown function (DUF803)	LOC_Os01g51190.1	expressed protein
TRIUR3_03020	-0.966024	AT5G16800.2	Acyl-CoA N-acyltransferases (NAT) superfamily protein	LOC_Os02g46700.1	GCN5-related N-acetyltransferase, putative, expressed
TRIUR3_03031	-0.920399	AT5G47720.2	Thiolase family protein	LOC_Os01g02020.1	acetyl-CoA acetyltransferase, cytosolic, putative, expressed
TRIUR3_03071	-0.920705	AT3G53730.1	Histone superfamily protein	LOC_Os05g38740.1	Core histone H2A/H2B/H3/H4 domain containing protein, putative, expressed
TRIUR3_03079	-0.966053	AT1G50180.1	NB-ARC domain-containing disease resistance protein	LOC_Os08g07330.2	RGH1A, putative, expressed
TRIUR3_03111	0.91494	AT1G77280.1	Protein kinase protein with adenine nucleotide alpha hydrolases-like domain	LOC_Os03g62340.1	protein kinase family protein, putative, expressed
TRIUR3_03143	-0.908224	AT4G13500.1		LOC_Os03g39830.1	expressed protein
TRIUR3_03164	-0.965059	AT3G10740.1	alpha-L-arabinofuranosidase 1	LOC_Os11g03730.3	alpha-N-arabinofuranosidase A, putative, expressed
TRIUR3_03167	-0.92173	AT4G27450.1	Aluminium induced protein with YGL and LRDR motifs	LOC_Os04g58280.2	stem-specific protein TSJT1, putative, expressed
TRIUR3_03169	-0.877972	AT3G45300.1	isovaleryl-CoA-dehydrogenase	LOC_Os05g03480.2	acyl-coenzyme A dehydrogenase, mitochondrial precursor, putative, expressed
TRIUR3_03185	-0.986383	AT3G07070.1	Protein kinase superfamily protein	LOC_Os05g03460.1	protein kinase, putative, expressed
TRIUR3_03187	-0.921897	AT1G48090.1	calcium-dependent lipid-binding family protein	LOC_Os02g27130.1	expressed protein
TRIUR3_03194	-0.960858	AT1G48090.1	calcium-dependent lipid-binding family protein	LOC_Os02g27110.1	expressed protein
TRIUR3_03276	-0.965567	AT3G19820.1	cell elongation protein / DWARF1 / DIMINUTO (DIM)	LOC_Os10g25780.1	FAD-linked oxidoreductase protein, putative, expressed
TRIUR3_03371	-0.935165	AT3G46730.1	NB-ARC domain-containing disease resistance protein	LOC_Os11g37050.1	expressed protein
TRIUR3_03391	-0.942158	AT5G05340.1	Peroxidase superfamily protein	LOC_Os07g48030.1	peroxidase precursor, putative, expressed
TRIUR3_03392	-0.972121	AT4G35580.2	NAC transcription factor-like 9	LOC_Os06g01230.1	no apical meristem protein, putative, expressed
TRIUR3_03475	-0.926641	AT4G34100.2	RING/U-box superfamily protein	LOC_Os06g43210.1	zinc finger, C3HC4 type domain containing protein, expressed
TRIUR3_03524	-0.968182	AT3G18640.1	Zinc finger C-x8-C-x5-C-x3-H type family protein	LOC_Os08g04170.1	zinc finger C-x8-C-x5-C-x3-H type family protein, expressed
TRIUR3_03535	0.964222	AT5G48630.1	Cyclin family protein	LOC_Os09g32680.1	cyclin, putative, expressed
TRIUR3_03557	0.9588	AT4G16330.2	2-oxoglutarate (2OG) and Fe(II)-dependent oxygenase superfamily protein	LOC_Os06g06720.1	flavonol synthase/flavanone 3-hydroxylase, putative, expressed
TRIUR3_03601	-0.97349	AT1G04130.1	Tetratricopeptide repeat (TPR)-like superfamily protein	LOC_Os03g53910.1	tetratricopeptide repeat domain containing protein, expressed
TRIUR3_03653	-0.893566	AT3G03630.1	cysteine synthase 26	LOC_Os01g59920.1	cysteine synthase, chloroplast precursor, putative, expressed
TRIUR3_03664	0.971826	AT2G26890.1	DNAJ heat shock N-terminal domain-containing protein	LOC_Os10g42439.1	heat shock protein DnaJ, putative, expressed
TRIUR3_03667	0.948746	AT2G45640.1	SIN3 associated polypeptide P18	LOC_Os02g02960.3	histone deacetylase complex subunit SAP18, putative, expressed
TRIUR3_03787	-0.950881	AT4G25620.1	hydroxyproline-rich glycoprotein family protein	LOC_Os02g57610.1	expressed protein
TRIUR3_03810	0.94413	AT1G09730.1	Cysteine proteinases superfamily protein	LOC_Os05g11770.1	ulp1 protease family protein, putative, expressed
TRIUR3_03837	-0.934869	AT5G67170.1	SEC-C motif-containing protein / OTU-like cysteine protease family protein	LOC_Os04g57480.1	OTU-like cysteine protease family protein, putative, expressed
TRIUR3_03838	-0.96235	AT2G37680.1		LOC_Os03g47550.1	expressed protein
TRIUR3_03872	-0.968847	AT1G61010.1	cleavage and polyadenylation specificity factor 73-I	LOC_Os03g63590.1	metallo-beta-lactamase, putative, expressed
TRIUR3_03932	0.944499	AT1G73370.1	sucrose synthase 6	LOC_Os04g24430.1	sucrose synthase, putative, expressed
TRIUR3_03950	0.949185	AT4G27020.1		LOC_Os01g58114.2	expressed protein
TRIUR3_03953	-0.949719			LOC_Os01g04040.1	BBTI11 - Bowman-Birk type bran trypsin inhibitor precursor, putative, expressed
TRIUR3_04065	0.954985	AT1G08560.1	syntaxin of plants 111	LOC_Os03g52650.1	syntaxin-related protein, putative, expressed
TRIUR3_04071	-0.933679	AT5G56340.1	RING/U-box superfamily protein	LOC_Os05g40980.1	zinc finger, C3HC4 type domain containing protein, expressed
TRIUR3_04137	-0.93772	AT3G21430.2	DNA binding	LOC_Os03g43800.2	DIRP family protein, putative, expressed
TRIUR3_04159	-0.94367	AT5G62620.1	Galactosyltransferase family protein	LOC_Os03g48610.1	galactosyltransferase family protein, putative, expressed
TRIUR3_04185	-0.95281	AT1G62310.1	transcription factor jumonji (jmjC) domain-containing protein	LOC_Os02g01940.1	transcription factor jumonji, putative, expressed
TRIUR3_04192	0.893422	AT3G22270.1	Topoisomerase II-associated protein PAT1	LOC_Os02g31220.2	expressed protein
TRIUR3_04210	-0.961187			LOC_Os01g03680.1	BBTI8 - Bowman-Birk type bran trypsin inhibitor precursor, expressed
TRIUR3_04254	-0.994456	AT1G61870.1	pentatricopeptide repeat 336	LOC_Os02g58300.1	expressed protein
TRIUR3_04346	0.969783	AT1G80880.1	Tetratricopeptide repeat (TPR)-like superfamily protein	LOC_Os08g17080.1	PPR repeat domain containing protein, putative, expressed
TRIUR3_04392	-0.894984	AT4G34190.1	stress enhanced protein 1	LOC_Os10g25570.2	expressed protein
TRIUR3_04413	-0.966572	AT3G26060.1	Thioredoxin superfamily protein	LOC_Os06g09610.2	peroxiredoxin, putative, expressed
TRIUR3_04424	-0.957177	AT4G34670.1	Ribosomal protein S3Ae	LOC_Os02g18550.1	40S ribosomal protein S3a, putative, expressed
TRIUR3_04429	-0.944459	AT2G17520.1	Endoribonuclease/protein kinase IRE1-like	LOC_Os07g28820.1	ribonuclease 2-5A family protein, expressed
TRIUR3_04430	-0.896493	AT3G27020.1	YELLOW STRIPE like 6	LOC_Os04g32050.1	transposon protein, putative, unclassified, expressed
TRIUR3_04511	-0.92732	AT1G66680.1	S-adenosyl-L-methionine-dependent methyltransferases superfamily protein	LOC_Os01g03090.1	methyltransferase, putative, expressed
TRIUR3_04512	-0.908527	AT1G56560.1	Plant neutral invertase family protein	LOC_Os03g20020.1	plant neutral invertase domain containing protein, expressed
TRIUR3_04574	-0.933152	AT3G07200.1	RING/U-box superfamily protein	LOC_Os09g32690.3	zinc finger, C3HC4 type domain containing protein, expressed
TRIUR3_04628	-0.954118	AT5G03540.1	exocyst subunit exo70 family protein A1	LOC_Os04g58880.1	exo70 exocyst complex subunit, putative, expressed
TRIUR3_04639	0.933491	AT5G05670.1	signal recognition particle binding	LOC_Os08g41250.1	signal recognition particle receptor subunit beta, putative, expressed
TRIUR3_04672	-0.982997
TRIUR3_04701	-0.943917
TRIUR3_04860	-0.927085
TRIUR3_04957	0.968988
TRIUR3_04972	-0.942154
TRIUR3_05108	-0.956769
TRIUR3_05125	-0.960227
TRIUR3_05187	-0.984504
TRIUR3_05274	0.956862
TRIUR3_05287	-0.940447
TRIUR3_05371	0.994188
TRIUR3_05463	-0.959374
TRIUR3_05524	-0.940981
TRIUR3_05540	-0.908836
TRIUR3_05696	0.993152
TRIUR3_05718	-0.977783
TRIUR3_05800	-0.988977
TRIUR3_05942	0.930451
TRIUR3_05995	-0.968757
TRIUR3_06232	0.97438
TRIUR3_06269	-0.964564
TRIUR3_06271	-0.979555
TRIUR3_06325	0.959052
TRIUR3_06340	0.925006
TRIUR3_06457	-0.944353
TRIUR3_06540	-0.936108
TRIUR3_06693	0.944813
TRIUR3_06847	-0.984185
TRIUR3_06872	0.955656
TRIUR3_06950	-0.917956
TRIUR3_07097	-0.940594
TRIUR3_07101	-0.924363
TRIUR3_07139	-0.942164
TRIUR3_07182	-0.982867
TRIUR3_07244	-0.935865
TRIUR3_07251	0.987314
TRIUR3_07307	0.942812
TRIUR3_07372	0.983228
TRIUR3_07422	0.979826
TRIUR3_07873	0.980973
TRIUR3_07905	0.988838
TRIUR3_08115	-0.963152
TRIUR3_08292	-0.974834
TRIUR3_08434	-0.937791
TRIUR3_08899	-0.975165
TRIUR3_09262	-0.976927
TRIUR3_09422	-0.962498
TRIUR3_09559	-0.986642
Gene significance value indicates the correlation of a hub-PMRR gene expression profile with the IM or HR resistance to powdery mildew.

## Sheet: Sheet 2
Table S2. Lists of hub-PMRR genes identified in I4, I24 and H24 and 333 hub-PMRR genes in the three GCNs.
(Sheet 2: 21 hub-PMRR genes in I24 GCN: name, gene significance, and available information on their orthologs in Arabidopsis thaliana and rice)
Hub-PMRR gene (T. urartu gene ID)	Gene significance	Ortholog in Arabidopsis thaliana		Ortholog in rice
		Gene ID	Annotation	Gene ID	Annotation
TRIUR3_00544	-0.945762	AT2G40070.1		LOC_Os01g04880.1	retrotransposon protein, putative, unclassified, expressed
TRIUR3_03953	-0.940777
TRIUR3_06751	0.941171	AT3G15140.1	Polynucleotidyl transferase, ribonuclease H-like superfamily protein	LOC_Os06g24594.5	exonuclease, putative, expressed
TRIUR3_07803	-0.964311
TRIUR3_07923	-0.94852	AT4G10490.1	2-oxoglutarate (2OG) and Fe(II)-dependent oxygenase superfamily protein	LOC_Os07g07410.2	oxidoreductase, 2OG-Fe oxygenase family protein, putative, expressed
TRIUR3_08648	-0.970014	AT2G25530.1	AFG1-like ATPase family protein	LOC_Os03g63500.1	ATPase, AFG1 family domain containing protein, expressed
TRIUR3_10021	0.97084
TRIUR3_15357	-0.93184	AT2G15680.1	Calcium-binding EF-hand family protein	LOC_Os01g72100.1	OsCML10 - Calmodulin-related calcium sensor protein, expressed
TRIUR3_16656	-0.946075	AT2G04865.1	Aminotransferase-like, plant mobile domain family protein	LOC_Os01g51130.1	transposon protein, putative, unclassified, expressed
TRIUR3_18246	0.930324
TRIUR3_20485	-0.942689	AT2G37360.1	ABC-2 type transporter family protein	LOC_Os09g23640.1	ABC-2 type transporter domain containing protein, expressed
TRIUR3_22927	-0.935844
TRIUR3_23585	-0.942072
TRIUR3_24239	-0.932793	AT4G01670.1		LOC_Os05g04830.1	expressed protein
TRIUR3_25046	0.966422	AT5G04130.1	DNA GYRASE B2	LOC_Os01g16290.1	DNA gyrase subunit B, chloroplast/mitochondrial precursor, putative, expressed
TRIUR3_25528	0.940259
TRIUR3_26820	-0.934133	AT1G07030.1	Mitochondrial substrate carrier family protein	LOC_Os03g18550.1	mitochondrial carrier protein, putative, expressed
TRIUR3_27531	0.947506	AT1G68520.1	B-box type zinc finger protein with CCT domain	LOC_Os06g15330.1	CCT/B-box zinc finger protein, putative, expressed
TRIUR3_29015	-0.943911
TRIUR3_33978	-0.956216	AT1G13340.1	Regulator of Vps4 activity in the MVB pathway protein	LOC_Os03g15230.1	DUF292 domain containing protein, expressed
TRIUR3_34020	-0.961458	AT1G56010.2	NAC domain containing protein 1	LOC_Os06g46270.1	no apical meristem protein, putative, expressed
Gene significance value indicates the correlation of a hub-PMRR gene expression profile with the IM or HR resistance to powdery mildew.

## Sheet: Sheet 3
Table S2. Lists of hub-PMRR genes identified in I4, I24 and H24 and 333 hub-PMRR genes in the three GCNs.
(Sheet 3: 151 hub-PMRR genes in H24 GCN: name, gene significance, and available information on their orthologs in Arabidopsis thaliana and rice)
Hub-PMRR gene (T. urartu gene ID)	Gene significance	Ortholog in Arabidopsis thaliana		Ortholog in rice
		Gene ID	Annotation	Gene ID	Annotation
TRIUR3_01324	-0.79012	AT1G65060.1	4-coumarate:CoA ligase 3	LOC_Os06g44620.1	AMP-binding domain containing protein, expressed
TRIUR3_01338	-0.776432	AT5G19440.1	NAD(P)-binding Rossmann-fold superfamily protein	LOC_Os05g05370.1	expressed protein
TRIUR3_01618	-0.862244	AT1G71070.1	Core-2/I-branching beta-1,6-N-acetylglucosaminyltransferase family protein	LOC_Os01g03160.2	xylosyltransferase, putative, expressed
TRIUR3_01715	0.883425	AT5G44650.1		LOC_Os01g58470.1	expressed protein
TRIUR3_01772	-0.787957	AT3G26430.1	GDSL-like Lipase/Acylhydrolase superfamily protein	LOC_Os07g39740.1	GDSL-like lipase/acylhydrolase, putative, expressed
TRIUR3_02203	-0.780648	AT5G07900.1	Mitochondrial transcription termination factor family protein	LOC_Os06g12100.1	mTERF family protein, expressed
TRIUR3_02937	-0.715983
TRIUR3_03002	-0.758181
TRIUR3_03194	-0.680629	AT3G48120.1		LOC_Os01g49340.1	arginine/serine-rich coiled-coil protein 1, putative, expressed
TRIUR3_03509	0.730235
TRIUR3_03667	0.842366
TRIUR3_03956	-0.690312	AT5G04890.1	HSP20-like chaperones superfamily protein	LOC_Os05g51440.1	hsp20/alpha crystallin family protein, putative, expressed
TRIUR3_04137	-0.761068	AT5G11960.1	Protein of unknown function (DUF803)	LOC_Os01g51190.1	expressed protein
TRIUR3_04171	-0.871341	AT1G60610.1	SBP (S-ribonuclease binding protein) family protein	LOC_Os02g03760.1	expressed protein
TRIUR3_04425	-0.748091	AT3G47160.1	RING/U-box superfamily protein	LOC_Os07g46700.3	zinc finger, RING-type, putative, expressed
TRIUR3_04504	-0.775713	AT4G15060.1		LOC_Os12g36000.1	expressed protein
TRIUR3_04674	-0.809331
TRIUR3_04701	-0.777788	AT4G35580.2	NAC transcription factor-like 9	LOC_Os06g01230.1	no apical meristem protein, putative, expressed
TRIUR3_04771	0.764254	AT1G49230.1	RING/U-box superfamily protein	LOC_Os04g34230.1	RING-H2 finger protein, putative, expressed
TRIUR3_04792	-0.758118	AT4G24500.2	hydroxyproline-rich glycoprotein family protein	LOC_Os02g30640.1	basic salivary proline-rich protein 2 precursor, putative, expressed
TRIUR3_04957	0.909485
TRIUR3_05272	-0.869267	AT1G08710.2	F-box family protein	LOC_Os01g59910.1	OsFBX29 - F-box domain containing protein, expressed
TRIUR3_05273	-0.810863	AT1G08710.2	F-box family protein	LOC_Os01g59910.1	OsFBX29 - F-box domain containing protein, expressed
TRIUR3_05444	-0.761204
TRIUR3_05499	0.69248	AT3G07990.1	serine carboxypeptidase-like 27	LOC_Os01g61690.1	OsSCP5 - Putative Serine Carboxypeptidase homologue, expressed
TRIUR3_05550	-0.864777	AT1G20460.1		LOC_Os03g46681.1	expressed protein
TRIUR3_05696	0.874253
TRIUR3_05939	-0.734475
TRIUR3_05948	0.813275	AT2G36885.1		LOC_Os03g04470.1	expressed protein
TRIUR3_06258	-0.8311
TRIUR3_06517	-0.682722	AT3G54180.1	cyclin-dependent kinase B1;1	LOC_Os01g67160.1	cyclin-dependent kinase B1-1, putative, expressed
TRIUR3_06654	0.800985	AT3G63410.1	S-adenosyl-L-methionine-dependent methyltransferases superfamily protein	LOC_Os12g42090.2	methyltransferase domain containing protein, putative, expressed
TRIUR3_06709	-0.736525			LOC_Os01g32640.1	OsFBX9 - F-box domain containing protein, expressed
TRIUR3_06827	0.810148	AT3G57040.1	response regulator 9	LOC_Os04g36070.1	OsRR1 type-A response regulator, expressed
TRIUR3_06914	-0.831025	AT5G08260.1	serine carboxypeptidase-like 35	LOC_Os04g44410.1	OsSCP25 - Putative Serine Carboxypeptidase homologue, expressed
TRIUR3_07050	-0.685445
TRIUR3_07201	-0.689351			LOC_Os01g72720.1	expressed protein
TRIUR3_07614	0.888799	AT4G08690.1	Sec14p-like phosphatidylinositol transfer family protein	LOC_Os05g18470.1	CRAL/TRIO domain containing protein, expressed
TRIUR3_07623	0.814351	AT5G55510.1	Mitochondrial import inner membrane translocase subunit Tim17/Tim22/Tim23 family protein	LOC_Os03g09870.1	mitochondrial import inner membrane translocase subunit Tim17, putative, expressed
TRIUR3_07771	0.776607	AT3G18180.1	Glycosyltransferase family 61 protein	LOC_Os01g02940.4	glycosyltransferase protein, putative, expressed
TRIUR3_07992	-0.815051	AT3G03310.1	lecithin:cholesterol acyltransferase 3	LOC_Os09g33820.2	lecithine cholesterol acyltransferase, putative, expressed
TRIUR3_08163	-0.772583
TRIUR3_08248	-0.731784	AT1G20480.1	AMP-dependent synthetase and ligase family protein	LOC_Os04g39780.1	AMP-binding enzyme family protein, expressed
TRIUR3_09071	-0.895059	AT3G09410.1	Pectinacetylesterase family protein	LOC_Os05g02120.1	pectinacetylesterase domain containing protein, expressed
TRIUR3_09439	-0.818217	AT1G70590.1	F-box family protein	LOC_Os04g40030.1	OsFBO17 - F-box and other domain containing protein, expressed
TRIUR3_09460	0.876248
TRIUR3_09583	-0.677788
TRIUR3_09744	0.809859	AT5G52100.1	Dihydrodipicolinate reductase, bacterial/plant	LOC_Os03g02690.3	dihydrodipicolinate reductase, putative, expressed
TRIUR3_09805	-0.738513	AT4G14700.1	origin recognition complex 1	LOC_Os06g08790.1	ORC1 - Putative origin recognition complex subunit 1, expressed
TRIUR3_10495	-0.728322
TRIUR3_10680	-0.667094
TRIUR3_10835	-0.714831	AT3G28410.1	F-box/RNI-like superfamily protein	LOC_Os08g09920.1	OsFBX277 - F-box domain containing protein, expressed
TRIUR3_10953	0.681836	AT5G17210.2	Protein of unknown function (DUF1218)	LOC_Os05g35830.1	expressed protein
TRIUR3_11464	-0.872464	AT5G60640.1	PDI-like 1-4	LOC_Os02g01010.1	OsPDIL1-4 protein disulfide isomerase PDIL1-4, expressed
TRIUR3_11640	-0.751425	AT4G21800.1	P-loop containing nucleoside triphosphate hydrolases superfamily protein	LOC_Os03g19870.2	ATP binding protein, putative, expressed
TRIUR3_11792	-0.704434
TRIUR3_11830	-0.775404	AT1G04210.1	Leucine-rich repeat protein kinase family protein
TRIUR3_11971	-0.786707	AT2G35710.1	Nucleotide-diphospho-sugar transferases superfamily protein	LOC_Os04g46750.1	glycosyl transferase 8 domain containing protein, putative, expressed
TRIUR3_12238	-0.79559
TRIUR3_12287	-0.869011	AT3G48890.1	membrane-associated progesterone binding protein 3	LOC_Os03g20470.1	cytochrome b5-like Heme/Steroid binding domain containing protein, expressed
TRIUR3_12329	0.786008	AT4G33520.3	P-type ATP-ase 1	LOC_Os03g27040.1	heavy metal-associated domain containing protein, expressed
TRIUR3_12629	-0.70207
TRIUR3_12854	0.868604			LOC_Os12g03400.1	expressed protein
TRIUR3_12942	0.876511	AT4G20760.1	NAD(P)-binding Rossmann-fold superfamily protein	LOC_Os12g41590.1	oxidoreductase, short chain dehydrogenase/reductase family domain containing protein, expressed
TRIUR3_13045	0.817433	AT3G07040.1	NB-ARC domain-containing disease resistance protein	LOC_Os07g40810.1	NBS-LRR type disease resistance protein, putative, expressed
TRIUR3_13063	-0.741294	AT3G53730.1	Histone superfamily protein	LOC_Os05g38740.1	Core histone H2A/H2B/H3/H4 domain containing protein, putative, expressed
TRIUR3_13211	-0.893256	AT5G49525.1		LOC_Os03g19940.1	expressed protein
TRIUR3_13467	-0.756389	AT2G47870.1	Thioredoxin superfamily protein	LOC_Os01g27140.1	OsGrx_C7 - glutaredoxin subgroup III, expressed
TRIUR3_13773	0.80013	AT5G43050.1	Protein of unknown function (DUF565)	LOC_Os04g41150.1	DUF565 domain containing protein, putative, expressed
TRIUR3_14181	-0.869449	AT4G00231.1	ARM repeat superfamily protein	LOC_Os03g02720.1	expressed protein
TRIUR3_14409	-0.758851	AT4G01870.1	tolB protein-related	LOC_Os07g44410.1	WD40-like Beta Propeller Repeat family protein, expressed
TRIUR3_14542	-0.800287	AT3G04070.1	NAC domain containing protein 47	LOC_Os11g03300.1	NAC domain transcription factor, putative, expressed
TRIUR3_14793	-0.851316	AT4G15563.1		LOC_Os05g30920.1	OsFBX167 - F-box domain containing protein, expressed
TRIUR3_14794	-0.842054	AT5G18640.1	alpha/beta-Hydrolases superfamily protein	LOC_Os05g30900.1	lipase precursor, putative, expressed
TRIUR3_14962	0.757781
TRIUR3_15135	-0.74016	AT3G21410.1	F-box and associated interaction domains-containing protein	LOC_Os02g35560.1	OsFBX53 - F-box domain containing protein, expressed
TRIUR3_15235	0.753134	AT2G20610.1	Tyrosine transaminase family protein	LOC_Os02g20360.1	tyrosine aminotransferase, putative, expressed
TRIUR3_15608	0.79625	AT4G37320.1	cytochrome P450, family 81, subfamily D, polypeptide 5	LOC_Os03g55240.1	cytochrome P450, putative, expressed
TRIUR3_15783	0.695359	AT1G11050.1	Protein kinase superfamily protein	LOC_Os01g66020.1	protein kinase family protein, putative, expressed
TRIUR3_16525	0.804909
TRIUR3_16599	-0.735326
TRIUR3_17261	-0.785827	AT2G42720.1	FBD, F-box, Skp2-like and Leucine Rich Repeat domains containing protein	LOC_Os07g02770.1	OsFBL32 - F-box domain and LRR containing protein, expressed
TRIUR3_17725	-0.76243
TRIUR3_17766	-0.745154	AT5G49690.1	UDP-Glycosyltransferase superfamily protein	LOC_Os06g11270.1	anthocyanidin 3-O-glucosyltransferase, putative, expressed
TRIUR3_17919	0.867508	AT1G05385.1	photosystem II 11 kDa protein-related	LOC_Os03g53640.1	expressed protein
TRIUR3_17966	-0.819399	AT5G62620.1	Galactosyltransferase family protein	LOC_Os03g58900.1	galactosyltransferase family protein, putative, expressed
TRIUR3_17972	-0.909346	AT2G40390.1		LOC_Os01g07130.1	expressed protein
TRIUR3_18101	-0.731369	AT4G26455.1	WPP domain interacting protein 1	LOC_Os09g30350.1	expressed protein
TRIUR3_18305	-0.797431
TRIUR3_18349	-0.826823	AT5G08370.1	alpha-galactosidase 2	LOC_Os10g35110.2	alpha-galactosidase precursor, putative, expressed
TRIUR3_18393	0.734045
TRIUR3_19065	-0.761044	AT3G14460.1	LRR and NB-ARC domains-containing disease resistance protein	LOC_Os06g15750.1	NB-ARC domain containing protein, expressed
TRIUR3_19321	0.875445	AT3G25805.1		LOC_Os04g38850.1	expressed protein
TRIUR3_20035	-0.768452	AT1G30460.1	cleavage and polyadenylation specificity factor 30	LOC_Os06g46400.1	ATCPSF30/CPSF30, putative, expressed
TRIUR3_20552	-0.830933	AT2G26800.1	Aldolase superfamily protein	LOC_Os01g16350.1	hydroxymethylglutaryl-CoA lyase, putative, expressed
TRIUR3_20902	-0.715687	AT3G22600.1	Bifunctional inhibitor/lipid-transfer protein/seed storage 2S albumin superfamily protein	LOC_Os07g07870.1	LTPL77 - Protease inhibitor/seed storage/LTP family protein precursor, putative, expressed
TRIUR3_20919	-0.812859	AT4G03030.1	Galactose oxidase/kelch repeat superfamily protein	LOC_Os02g21110.1	OsFBK6 - F-box domain and kelch repeat containing protein, expressed
TRIUR3_21058	-0.824517
TRIUR3_21211	-0.83443
TRIUR3_21238	0.800487	AT1G65870.1	Disease resistance-responsive (dirigent-like protein) family protein	LOC_Os11g07670.1	dirigent, putative, expressed
TRIUR3_21576	-0.728292
TRIUR3_22314	-0.903646	AT3G03220.1	expansin A13	LOC_Os04g49410.1	expansin precursor, putative, expressed
TRIUR3_22400	-0.860212	AT3G12920.1	SBP (S-ribonuclease binding protein) family protein	LOC_Os04g33030.1	protein binding protein, putative, expressed
TRIUR3_22497	0.857164	AT4G09670.1	Oxidoreductase family protein	LOC_Os10g26400.2	uncharacterized oxidoreductase, putative, expressed
TRIUR3_22766	-0.728068	AT4G32830.1	ataurora1	LOC_Os01g09580.2	CAMK_CAMK_like_Aur_like.1 - CAMK includes calcium/calmodulin depedent protein kinases, expressed
TRIUR3_23120	-0.768804	AT1G14130.1	2-oxoglutarate (2OG) and Fe(II)-dependent oxygenase superfamily protein	LOC_Os04g39980.1	gibberellin 20 oxidase 2, putative, expressed
TRIUR3_23131	-0.836249			LOC_Os01g66230.1	csAtPR5, putative, expressed
TRIUR3_23134	-0.743467
TRIUR3_23825	-0.876791
TRIUR3_23910	0.895785
TRIUR3_24080	-0.732865	AT5G63460.1	SAP domain-containing protein	LOC_Os11g29340.1	SAP domain containing protein, expressed
TRIUR3_24230	0.906287
TRIUR3_24414	-0.723676	AT2G36320.1	A20/AN1-like zinc finger family protein	LOC_Os07g07350.1	zinc finger A20 and AN1 domain-containing stress-associated protein, putative, expressed
TRIUR3_24530	-0.816027
TRIUR3_24593	-0.720423	AT1G63430.1	Leucine-rich repeat protein kinase family protein	LOC_Os04g58700.1	expressed protein
TRIUR3_24624	-0.773981	AT2G14520.1	CBS domain-containing protein with a domain of unknown function (DUF21)	LOC_Os03g47120.1	CBS domain containing protein, expressed
TRIUR3_24628	-0.819382	AT3G10300.3	Calcium-binding EF-hand family protein	LOC_Os08g44390.2	EF hand family protein, putative, expressed
TRIUR3_24877	-0.686203	AT3G47890.1	Ubiquitin carboxyl-terminal hydrolase-related protein	LOC_Os11g38630.1	expressed protein
TRIUR3_25360	-0.821579	AT4G31080.1	Protein of unknown function (DUF2296)	LOC_Os02g58380.1	expressed protein
TRIUR3_25431	-0.749581	AT1G50180.1	NB-ARC domain-containing disease resistance protein	LOC_Os10g03570.1	RGH1A, putative, expressed
TRIUR3_26201	0.683657	AT1G47580.1	Pentatricopeptide repeat (PPR) superfamily protein	LOC_Os03g55840.1	pentatricopeptide, putative, expressed
TRIUR3_26290	-0.74735	AT4G15550.1	indole-3-acetate beta-D-glucosyltransferase	LOC_Os05g08750.1	UDP-glucoronosyl and UDP-glucosyl transferase domain containing protein, expressed
TRIUR3_26628	-0.827005	AT1G13080.1	cytochrome P450, family 71, subfamily B, polypeptide 2	LOC_Os06g43350.1	cytochrome P450, putative, expressed
TRIUR3_26852	-0.813811	AT5G09450.1	Tetratricopeptide repeat (TPR)-like superfamily protein	LOC_Os04g37720.1	pentatricopeptide, putative, expressed
TRIUR3_26992	0.909887	AT2G28605.1	Photosystem II reaction center PsbP family protein	LOC_Os04g35530.1	expressed protein
TRIUR3_27102	-0.835214	AT4G10150.1	RING/U-box superfamily protein	LOC_Os06g34450.1	zinc finger, C3HC4 type domain containing protein, expressed
TRIUR3_27333	-0.815717	AT1G22800.1	S-adenosyl-L-methionine-dependent methyltransferases superfamily protein	LOC_Os12g10200.1	SAM-dependent methyltransferase, putative, expressed
TRIUR3_27743	-0.773166	AT1G59710.1	Protein of unknown function (DUF569)	LOC_Os06g06580.1	expressed protein
TRIUR3_27814	0.786306	AT1G14440.1	homeobox protein 31	LOC_Os11g13930.1	ZF-HD protein dimerisation region containing protein, expressed
TRIUR3_28106	-0.909612	AT3G54220.1	GRAS family transcription factor	LOC_Os11g03110.1	GRAS family transcription factor domain containing protein, expressed
TRIUR3_28197	-0.706283
TRIUR3_28220	-0.79949	AT4G32870.1	Polyketide cyclase/dehydrase and lipid transport superfamily protein	LOC_Os05g11250.1	lachrymatory factor synthase, putative, expressed
TRIUR3_28585	0.882545	AT3G52960.1	Thioredoxin superfamily protein	LOC_Os02g09940.1	peroxiredoxin, putative, expressed
TRIUR3_28712	0.812171	AT2G35980.1	Late embryogenesis abundant (LEA) hydroxyproline-rich glycoprotein family	LOC_Os07g14740.1	harpin-induced protein 1 domain containing protein, expressed
TRIUR3_28986	-0.764084	AT5G02020.1		LOC_Os05g38040.1	expressed protein
TRIUR3_29015	-0.891985
TRIUR3_29543	-0.686286	AT2G02450.2	NAC domain containing protein 35	LOC_Os01g66490.1	no apical meristem protein, putative, expressed
TRIUR3_30009	-0.83759	AT2G04550.1	indole-3-butyric acid response 5	LOC_Os06g20340.1	dual specificity protein phosphatase, putative, expressed
TRIUR3_30315	-0.739778	AT4G01200.1	Calcium-dependent lipid-binding (CaLB domain) family protein	LOC_Os01g47040.1	C2 domain containing protein, putative, expressed
TRIUR3_31729	-0.768747	AT4G00320.1	F-box/RNI-like superfamily protein	LOC_Os01g52980.1	OsFBX23 - F-box domain containing protein, expressed
TRIUR3_32292	-0.833601	AT3G14180.1	sequence-specific DNA binding transcription factors	LOC_Os01g48320.1	transcription factor like protein, putative, expressed
TRIUR3_32920	-0.85005
TRIUR3_33009	-0.847859	AT5G19160.1	TRICHOME BIREFRINGENCE-LIKE 11	LOC_Os12g05080.1	PMR5, putative, expressed
TRIUR3_33408	0.883365	AT3G27750.1		LOC_Os04g39970.1	vacuolar sorting protein 9 domain-containing protein, putative, expressed
TRIUR3_33730	-0.706036	AT2G47830.1	Cation efflux family protein	LOC_Os03g22550.1	cation efflux family protein, putative, expressed
TRIUR3_34020	-0.90108	AT1G56010.2	NAC domain containing protein 1	LOC_Os06g46270.1	no apical meristem protein, putative, expressed
TRIUR3_34666	0.864909
TRIUR3_34697	-0.728114	AT2G14830.2	Regulator of Vps4 activity in the MVB pathway protein	LOC_Os12g32374.1	histone deacetylase 6, putative, expressed
TRIUR3_34906	0.822305	AT5G18660.1	NAD(P)-binding Rossmann-fold superfamily protein	LOC_Os03g22780.1	DVR, putative, expressed
TRIUR3_34983	-0.745342
TRIUR3_35147	-0.794134
Gene significance value indicates the correlation of a hub-PMRR gene expression profile with the IM or HR resistance to powdery mildew.

## Sheet: Sheet 4
Table S2. Lists of hub-PMRR genes identified in I4, I24 and H24 and 333 hub-PMRR genes in the three GCNs.
(Sheet 4: 333 hub-PMRR genes in three GCNs: names and available information on their orthologs in Arabidopsis thaliana and rice)
Hub-PMRR gene (T. urartu gene ID)	Ortholog in Arabidopsis thaliana		Ortholog in rice
	Gene ID	Annotation	Gene ID	Annotation
TRIUR3_00248	AT5G23310.1	Fe superoxide dismutase 3	LOC_Os06g05110.1	superoxide dismutase
TRIUR3_00347	AT1G76050.1	Pseudouridine synthase family protein	LOC_Os06g50360.2	pseudouridine synthase family protein
TRIUR3_00399	--	--	--	--
TRIUR3_00413	--	--	--	--
TRIUR3_00425	AT2G36690.1	2-oxoglutarate (2OG) and Fe(II)-dependent oxygenase superfamily protein	LOC_Os09g39720.1	1-aminocyclopropane-1-carboxylate oxidase
TRIUR3_00427	AT5G04460.1	RING/U-box superfamily protein	LOC_Os09g39690.1	protein binding protein
TRIUR3_00428	AT4G00370.1	Major facilitator superfamily protein	LOC_Os09g39680.1	transporter
TRIUR3_00438	AT4G35785.2	RNA-binding (RRM/RBD/RNP motifs) family protein	LOC_Os08g29650.1	RNA recognition motif containing protein
TRIUR3_00448	AT1G63690.1	SIGNAL PEPTIDE PEPTIDASE-LIKE 2	LOC_Os06g51430.1	signal peptide peptidase-like 2B
TRIUR3_00528	AT3G04710.1	ankyrin repeat family protein	LOC_Os12g40780.1	ankyrin repeat domain-containing protein 44
TRIUR3_00536	AT3G30340.1	nodulin MtN21 /EamA-like transporter family protein	LOC_Os02g01326.1	auxin-induced protein 5NG4
TRIUR3_00544	--	--	--	--
TRIUR3_00545	AT5G05740.2	ethylene-dependent gravitropism-deficient and yellow-green-like 2	LOC_Os01g04900.1	peptidase M50 family protein
TRIUR3_00571	--	--	--	--
TRIUR3_00578	AT3G61880.2	cytochrome p450 78a9	LOC_Os07g45000.1	cytochrome P450
TRIUR3_00638	--	--	--	--
TRIUR3_00708	--	--	--	--
TRIUR3_00763	AT3G62870.1	Ribosomal protein L7Ae/L30e/S12e/Gadd45 family protein	LOC_Os09g32976.1	ribosomal protein L7Ae
TRIUR3_00825	AT1G75140.1	--	LOC_Os06g02480.1	expressed protein
TRIUR3_00854	AT1G28120.1	--	LOC_Os04g55840.1	expressed protein
TRIUR3_00860	--	--	--	--
TRIUR3_00920	AT5G49960.1	--	LOC_Os03g62650.1	ion channel DMI1-like
TRIUR3_00923	AT5G17440.1	LUC7 related protein	LOC_Os03g62640.2	RNA-binding protein Luc7-like
TRIUR3_00943	--	--	--	--
TRIUR3_00982	AT5G42760.1	Leucine carboxyl methyltransferase	LOC_Os03g56370.1	methyltransferase
TRIUR3_00990	AT2G02560.2	cullin-associated and neddylation dissociated	LOC_Os02g07120.1	HEAT repeat family protein
TRIUR3_01003	AT1G18850.1	--	LOC_Os01g02170.2	expressed protein
TRIUR3_01015	--	--	--	--
TRIUR3_01017	AT2G30570.1	photosystem II reaction center W	LOC_Os05g43310.1	photosystem II reaction center W protein
TRIUR3_01074	--	--	--	--
TRIUR3_01088	AT1G78730.1	FBD	F-box	Skp2-like and Leucine Rich Repeat domains containing protein
TRIUR3_01140	--	--	--	--
TRIUR3_01242	--	--	--	--
TRIUR3_01270	--	--	--	--
TRIUR3_01271	AT3G47450.2	P-loop containing nucleoside triphosphate hydrolases superfamily protein	LOC_Os02g01440.1	nitric oxide synthase 1
TRIUR3_01273	--	--	--	--
TRIUR3_01288	AT3G49730.1	Tetratricopeptide repeat (TPR)-like superfamily protein	LOC_Os03g51840.1	PPR repeat containing protein
TRIUR3_01324	--	--	--	--
TRIUR3_01338	--	--	--	--
TRIUR3_01353	AT4G35080.3	high-affinity nickel-transport family protein	LOC_Os06g02580.1	high-affinity nickel-transport family protein
TRIUR3_01389	--	--	--	--
TRIUR3_01501	--	--	--	--
TRIUR3_01518	--	--	LOC_Os03g02890.1	expressed protein
TRIUR3_01552	AT1G03230.1	Eukaryotic aspartyl protease family protein	LOC_Os01g71080.1	xylanase inhibitor
TRIUR3_01566	AT5G11450.1	Mog1/PsbP/DUF1795-like photosystem II reaction center PsbP family protein	LOC_Os01g43070.1	psbP-related thylakoid lumenal protein 4
TRIUR3_01609	AT2G34860.1	DnaJ/Hsp40 cysteine-rich domain superfamily protein	LOC_Os08g36140.1	expressed protein
TRIUR3_01618	--	--	--	--
TRIUR3_01681	AT1G44910.1	pre-mRNA-processing protein 40A	LOC_Os01g34780.1	protein binding protein
TRIUR3_01714	AT5G44650.1	--	LOC_Os01g58470.1	expressed protein
TRIUR3_01715	--	--	--	--
TRIUR3_01772	--	--	--	--
TRIUR3_01845	AT5G52280.1	Myosin heavy chain-related protein	LOC_Os03g01710.1	expressed protein
TRIUR3_01929	AT5G23860.1	tubulin beta 8	LOC_Os03g56810.1	tubulin/FtsZ domain containing protein
TRIUR3_01943	AT2G33150.1	peroxisomal 3-ketoacyl-CoA thiolase 3	LOC_Os02g57260.1	3-ketoacyl-CoA thiolase
TRIUR3_02001	--	--	--	--
TRIUR3_02047	AT1G34030.1	Ribosomal protein S13/S18 family	LOC_Os07g07709.1	ribosomal protein S13p/S18e
TRIUR3_02060	AT1G19310.1	RING/U-box superfamily protein	LOC_Os12g43930.1	zinc finger
TRIUR3_02078	--	--	--	--
TRIUR3_02107	AT5G55000.2	potassium channel tetramerisation domain-containing protein / pentapeptide repeat-containing protein	LOC_Os03g06160.1	BTBP1 - Bric-a-Brac
TRIUR3_02129	AT1G21270.1	wall-associated kinase 2	LOC_Os01g20880.1	OsWAK3 - OsWAK receptor-like cytoplasmic kinase OsWAK-RLCK
TRIUR3_02136	AT5G47490.1	RGPR-related	LOC_Os06g01650.1	expressed protein
TRIUR3_02197	AT1G09630.1	RAB GTPase 11C	LOC_Os03g62600.1	ras-related protein
TRIUR3_02203	--	--	--	--
TRIUR3_02289	AT3G04400.1	Ribosomal protein L14p/L23e family protein	LOC_Os02g56960.1	ribosomal protein
TRIUR3_02387	AT3G06810.1	acyl-CoA dehydrogenase-related	LOC_Os07g47820.1	acyl-CoA dehydrogenase family member 10
TRIUR3_02390	--	--	--	--
TRIUR3_02490	AT3G19650.1	cyclin-related	LOC_Os03g10590.1	splicing factor
TRIUR3_02517	--	--	--	--
TRIUR3_02539	AT4G19185.1	nodulin MtN21 /EamA-like transporter family protein	LOC_Os06g49500.2	integral membrane protein
TRIUR3_02615	--	--	--	--
TRIUR3_02765	AT5G05570.2	transducin family protein / WD-40 repeat family protein	LOC_Os07g49300.1	expressed protein
TRIUR3_02768	AT5G05580.1	fatty acid desaturase 8	LOC_Os07g49310.1	omega-3 fatty acid desaturase
TRIUR3_02880	--	--	--	--
TRIUR3_02893	AT5G27730.1	Protein of unknown function (DUF1624)	LOC_Os01g70550.1	heparan-alpha-glucosaminide N-acetyltransferase
TRIUR3_02936	AT5G28060.1	Ribosomal protein S24e family protein	LOC_Os02g13530.1	40S ribosomal protein S24
TRIUR3_02937	--	--	--	--
TRIUR3_02994	AT4G34030.1	3-methylcrotonyl-CoA carboxylase	LOC_Os08g32850.1	methylcrotonoyl-CoA carboxylase beta chain
TRIUR3_03002	--	--	--	--
TRIUR3_03010	AT5G54080.1	homogentisate 1	2-dioxygenase	LOC_Os06g01360.1 ,homogentisate 1,2-dioxygenase
TRIUR3_03017	--	--	--	--
TRIUR3_03020	--	--	--	--
TRIUR3_03031	AT5G46560.1	--	LOC_Os03g01016.2	expressed protein
TRIUR3_03071	--	--	--	--
TRIUR3_03079	AT3G61790.1	Protein with RING/U-box and TRAF-like domains	LOC_Os02g19140.1	seven in absentia protein family domain containing protein
TRIUR3_03111	--	--	--	--
TRIUR3_03143	AT5G41150.1	Restriction endonuclease	type II-like superfamily protein	LOC_Os03g01100.1,endonuclease
TRIUR3_03164	AT3G12620.1	Protein phosphatase 2C family protein	LOC_Os01g74530.2	protein phosphatase 2C
TRIUR3_03167	AT5G02950.1	Tudor/PWWP/MBT superfamily protein	LOC_Os11g19810.1	PWWP domain containing protein
TRIUR3_03169	--	--	--	--
TRIUR3_03185	AT1G72300.1	Leucine-rich receptor-like protein kinase family protein	LOC_Os02g05950.1	phytosulfokine receptor precursor
TRIUR3_03187	--	--	--	--
TRIUR3_03194	--	--	--	--
TRIUR3_03276	--	--	--	--
TRIUR3_03371	AT5G52230.1	methyl-CPG-binding domain protein 13	LOC_Os04g52380.2	methyl-CpG binding domain containing protein
TRIUR3_03391	AT5G16150.1	plastidic GLC translocator	LOC_Os01g04190.2	transporter family protein
TRIUR3_03392	AT1G25375.1	Metallo-hydrolase/oxidoreductase superfamily protein	LOC_Os01g04200.1	metallo-beta-lactamase family protein
TRIUR3_03475	AT1G03000.1	peroxin 6	LOC_Os04g52690.2	AAA family ATPase
TRIUR3_03509	--	--	--	--
TRIUR3_03524	AT1G21320.1	nucleotide binding;nucleic acid binding	LOC_Os06g03690.2	RNA recognition motif containing protein
TRIUR3_03535	AT2G26570.1	Plant protein of unknown function (DUF827)	LOC_Os03g01930.1	retrotransposon protein
TRIUR3_03557	AT1G60000.1	RNA-binding (RRM/RBD/RNP motifs) family protein	LOC_Os02g57010.1	RNA recognition motif containing protein
TRIUR3_03601	AT1G17070.1	GC-rich sequence DNA-binding factor-like protein with Tuftelin interacting domain	LOC_Os12g42140.1	G-patch domain containing protein
TRIUR3_03653	--	--	--	--
TRIUR3_03664	AT5G13120.1	cyclophilin 20-2	LOC_Os05g01270.1	peptidyl-prolyl cis-trans isomerase
TRIUR3_03667	--	--	--	--
TRIUR3_03787	--	--	--	--
TRIUR3_03810	AT5G10360.1	Ribosomal protein S6e	LOC_Os03g27260.1	40S ribosomal protein S6
TRIUR3_03837	AT3G10650.1	--	LOC_Os03g57430.1	expressed protein
TRIUR3_03838	--	--	--	--
TRIUR3_03872	AT5G60160.1	Zn-dependent exopeptidases superfamily protein	LOC_Os12g13390.1	aspartyl aminopeptidase
TRIUR3_03932	--	--	--	--
TRIUR3_03950	AT4G19985.1	Acyl-CoA N-acyltransferases (NAT) superfamily protein	LOC_Os05g44020.4	acetyltransferase
TRIUR3_03953	--	--	--	--
TRIUR3_03956	AT5G04890.1	HSP20-like chaperones superfamily protein	LOC_Os05g51440.1	hsp20/alpha crystallin family protein
TRIUR3_04065	AT2G30695.1	--	LOC_Os09g34000.1	expressed protein
TRIUR3_04071	--	--	--	--
TRIUR3_04137	--	--	--	--
TRIUR3_04159	AT5G16800.2	Acyl-CoA N-acyltransferases (NAT) superfamily protein	LOC_Os02g46700.1	GCN5-related N-acetyltransferase
TRIUR3_04171	AT1G60610.1	SBP (S-ribonuclease binding protein) family protein	LOC_Os02g03760.1	expressed protein
TRIUR3_04185	AT5G47720.2	Thiolase family protein	LOC_Os01g02020.1	acetyl-CoA acetyltransferase
TRIUR3_04192	AT3G53730.1	Histone superfamily protein	LOC_Os05g38740.1	Core histone H2A/H2B/H3/H4 domain containing protein
TRIUR3_04210	AT1G50180.1	NB-ARC domain-containing disease resistance protein	LOC_Os08g07330.2	RGH1A
TRIUR3_04254	AT1G77280.1	Protein kinase protein with adenine nucleotide alpha hydrolases-like domain	LOC_Os03g62340.1	protein kinase family protein
TRIUR3_04346	AT4G13500.1	--	LOC_Os03g39830.1	expressed protein
TRIUR3_04392	AT3G10740.1	alpha-L-arabinofuranosidase 1	LOC_Os11g03730.3	alpha-N-arabinofuranosidase A
TRIUR3_04413	--	--	--	--
TRIUR3_04424	AT4G27450.1	Aluminium induced protein with YGL and LRDR motifs	LOC_Os04g58280.2	stem-specific protein TSJT1
TRIUR3_04425	AT3G47160.1	RING/U-box superfamily protein	LOC_Os07g46700.3	zinc finger
TRIUR3_04429	AT3G45300.1	isovaleryl-CoA-dehydrogenase	LOC_Os05g03480.2	acyl-coenzyme A dehydrogenase
TRIUR3_04430	AT3G07070.1	Protein kinase superfamily protein	LOC_Os05g03460.1	protein kinase
TRIUR3_04504	AT4G15060.1	--	LOC_Os12g36000.1	expressed protein
TRIUR3_04511	AT1G48090.1	calcium-dependent lipid-binding family protein	LOC_Os02g27130.1	expressed protein
TRIUR3_04512	AT1G48090.1	calcium-dependent lipid-binding family protein	LOC_Os02g27110.1	expressed protein
TRIUR3_04574	AT3G19820.1	cell elongation protein / DWARF1 / DIMINUTO (DIM)	LOC_Os10g25780.1	FAD-linked oxidoreductase protein
TRIUR3_04628	AT3G46730.1	NB-ARC domain-containing disease resistance protein	LOC_Os11g37050.1	expressed protein
TRIUR3_04639	--	--	--	--
TRIUR3_04672	AT5G05340.1	Peroxidase superfamily protein	LOC_Os07g48030.1	peroxidase precursor
TRIUR3_04674	--	--	--	--
TRIUR3_04701	--	--	--	--
TRIUR3_04771	--	--	--	--
TRIUR3_04792	AT4G24500.2	hydroxyproline-rich glycoprotein family protein	LOC_Os02g30640.1	basic salivary proline-rich protein 2 precursor
TRIUR3_04860	AT4G34100.2	RING/U-box superfamily protein	LOC_Os06g43210.1	zinc finger
TRIUR3_04957	--	--	--	--
TRIUR3_04972	AT3G18640.1	Zinc finger C-x8-C-x5-C-x3-H type family protein	LOC_Os08g04170.1	zinc finger C-x8-C-x5-C-x3-H type family protein
TRIUR3_05108	AT5G48630.1	Cyclin family protein	LOC_Os09g32680.1	cyclin
TRIUR3_05125	AT4G16330.2	2-oxoglutarate (2OG) and Fe(II)-dependent oxygenase superfamily protein	LOC_Os06g06720.1	flavonol synthase/flavanone 3-hydroxylase
TRIUR3_05187	AT1G04130.1	Tetratricopeptide repeat (TPR)-like superfamily protein	LOC_Os03g53910.1	tetratricopeptide repeat domain containing protein
TRIUR3_05272	--	--	--	--
TRIUR3_05273	--	--	--	--
TRIUR3_05274	AT3G03630.1	cysteine synthase 26	LOC_Os01g59920.1	cysteine synthase
TRIUR3_05287	AT2G26890.1	DNAJ heat shock N-terminal domain-containing protein	LOC_Os10g42439.1	heat shock protein DnaJ
TRIUR3_05371	--	--	--	--
TRIUR3_05444	--	--	--	--
TRIUR3_05463	AT2G45640.1	SIN3 associated polypeptide P18	LOC_Os02g02960.3	histone deacetylase complex subunit SAP18
TRIUR3_05499	AT3G07990.1	serine carboxypeptidase-like 27	LOC_Os01g61690.1	OsSCP5 - Putative Serine Carboxypeptidase homologue
TRIUR3_05524	AT4G25620.1	hydroxyproline-rich glycoprotein family protein	LOC_Os02g57610.1	expressed protein
TRIUR3_05540	AT1G09730.1	Cysteine proteinases superfamily protein	LOC_Os05g11770.1	ulp1 protease family protein
TRIUR3_05550	--	--	--	--
TRIUR3_05696	--	--	--	--
TRIUR3_05718	AT5G67170.1	SEC-C motif-containing protein / OTU-like cysteine protease family protein	LOC_Os04g57480.1	OTU-like cysteine protease family protein
TRIUR3_05800	AT2G37680.1	--	LOC_Os03g47550.1	expressed protein
TRIUR3_05939	--	--	--	--
TRIUR3_05942	--	--	--	--
TRIUR3_05948	AT2G36885.1	--	LOC_Os03g04470.1	expressed protein
TRIUR3_05995	AT1G61010.1	cleavage and polyadenylation specificity factor 73-I	LOC_Os03g63590.1	metallo-beta-lactamase
TRIUR3_06232	--	--	--	--
TRIUR3_06258	--	--	--	--
TRIUR3_06269	--	--	--	--
TRIUR3_06271	AT1G73370.1	sucrose synthase 6	LOC_Os04g24430.1	sucrose synthase
TRIUR3_06325	--	--	--	--
TRIUR3_06340	--	--	--	--
TRIUR3_06457	AT4G27020.1	--	LOC_Os01g58114.2	expressed protein
TRIUR3_06517	--	--	--	--
TRIUR3_06540	--	--	LOC_Os01g04040.1	BBTI11 - Bowman-Birk type bran trypsin inhibitor precursor
TRIUR3_06654	--	--	--	--
TRIUR3_06693	AT1G08560.1	syntaxin of plants 111	LOC_Os03g52650.1	syntaxin-related protein
TRIUR3_06709	--	--	--	--
TRIUR3_06751	AT3G15140.1	Polynucleotidyl transferase	ribonuclease H-like superfamily protein	LOC_Os06g24594.5
TRIUR3_06827	AT3G57040.1	response regulator 9	LOC_Os04g36070.1	OsRR1 type-A response regulator
TRIUR3_06847	AT5G56340.1	RING/U-box superfamily protein	LOC_Os05g40980.1	zinc finger
TRIUR3_06872	--	--	--	--
TRIUR3_06914	AT5G08260.1	serine carboxypeptidase-like 35	LOC_Os04g44410.1	OsSCP25 - Putative Serine Carboxypeptidase homologue
TRIUR3_06950	AT3G21430.2	DNA binding	LOC_Os03g43800.2	DIRP family protein
TRIUR3_07050	--	--	--	--
TRIUR3_07097	AT5G62620.1	Galactosyltransferase family protein	LOC_Os03g48610.1	galactosyltransferase family protein
TRIUR3_07101	AT1G62310.1	transcription factor jumonji (jmjC) domain-containing protein	LOC_Os02g01940.1	transcription factor jumonji
TRIUR3_07139	AT3G22270.1	Topoisomerase II-associated protein PAT1	LOC_Os02g31220.2	expressed protein
TRIUR3_07182	--	--	LOC_Os01g03680.1	BBTI8 - Bowman-Birk type bran trypsin inhibitor precursor
TRIUR3_07201	--	--	--	--
TRIUR3_07244	--	--	--	--
TRIUR3_07251	--	--	--	--
TRIUR3_07307	AT1G61870.1	pentatricopeptide repeat 336	LOC_Os02g58300.1	expressed protein
TRIUR3_07372	AT1G80880.1	Tetratricopeptide repeat (TPR)-like superfamily protein	LOC_Os08g17080.1	PPR repeat domain containing protein
TRIUR3_07422	AT4G34190.1	stress enhanced protein 1	LOC_Os10g25570.2	expressed protein
TRIUR3_07614	--	--	--	--
TRIUR3_07623	AT5G55510.1	Mitochondrial import inner membrane translocase subunit Tim17/Tim22/Tim23 family protein	LOC_Os03g09870.1	mitochondrial import inner membrane translocase subunit Tim17
TRIUR3_07771	--	--	--	--
TRIUR3_07803	--	--	--	--
TRIUR3_07873	AT3G26060.1	Thioredoxin superfamily protein	LOC_Os06g09610.2	peroxiredoxin
TRIUR3_07905	AT4G34670.1	Ribosomal protein S3Ae	LOC_Os02g18550.1	40S ribosomal protein S3a
TRIUR3_07923	--	--	--	--
TRIUR3_07992	AT3G03310.1	lecithin:cholesterol acyltransferase 3	LOC_Os09g33820.2	lecithine cholesterol acyltransferase
TRIUR3_08115	AT2G17520.1	Endoribonuclease/protein kinase IRE1-like	LOC_Os07g28820.1	ribonuclease 2-5A family protein
TRIUR3_08163	--	--	--	--
TRIUR3_08248	--	--	--	--
TRIUR3_08292	AT3G27020.1	YELLOW STRIPE like 6	LOC_Os04g32050.1	transposon protein
TRIUR3_08434	AT1G66680.1	S-adenosyl-L-methionine-dependent methyltransferases superfamily protein	LOC_Os01g03090.1	methyltransferase
TRIUR3_08648	AT2G25530.1	AFG1-like ATPase family protein	LOC_Os03g63500.1	ATPase
TRIUR3_08899	AT1G56560.1	Plant neutral invertase family protein	LOC_Os03g20020.1	plant neutral invertase domain containing protein
TRIUR3_09071	--	--	--	--
TRIUR3_09262	AT3G07200.1	RING/U-box superfamily protein	LOC_Os09g32690.3	zinc finger
TRIUR3_09422	AT5G03540.1	exocyst subunit exo70 family protein A1	LOC_Os04g58880.1	exo70 exocyst complex subunit
TRIUR3_09439	--	--	--	--
TRIUR3_09460	--	--	--	--
TRIUR3_09559	AT5G05670.1	signal recognition particle binding	LOC_Os08g41250.1	signal recognition particle receptor subunit beta
TRIUR3_09583	--	--	--	--
TRIUR3_09744	AT5G52100.1	Dihydrodipicolinate reductase	bacterial/plant	LOC_Os03g02690.3
TRIUR3_09805	AT4G14700.1	origin recognition complex 1	LOC_Os06g08790.1	ORC1 - Putative origin recognition complex subunit 1
TRIUR3_10021	--	--	--	--
TRIUR3_10495	--	--	--	--
TRIUR3_10680	--	--	--	--
TRIUR3_10835	AT3G28410.1	F-box/RNI-like superfamily protein	LOC_Os08g09920.1	OsFBX277 - F-box domain containing protein
TRIUR3_10953	--	--	--	--
TRIUR3_11464	AT5G60640.1	PDI-like 1-4	LOC_Os02g01010.1	OsPDIL1-4 protein disulfide isomerase PDIL1-4
TRIUR3_11640	--	--	--	--
TRIUR3_11792	--	--	--	--
TRIUR3_11830	--	--	--	--
TRIUR3_11971	AT2G35710.1	Nucleotide-diphospho-sugar transferases superfamily protein	LOC_Os04g46750.1	glycosyl transferase 8 domain containing protein
TRIUR3_12238	--	--	--	--
TRIUR3_12287	--	--	--	--
TRIUR3_12329	AT4G33520.3	P-type ATP-ase 1	LOC_Os03g27040.1	heavy metal-associated domain containing protein
TRIUR3_12629	--	--	--	--
TRIUR3_12854	--	--	LOC_Os12g03400.1	expressed protein
TRIUR3_12942	AT4G20760.1	NAD(P)-binding Rossmann-fold superfamily protein	LOC_Os12g41590.1	oxidoreductase
TRIUR3_13045	AT3G07040.1	NB-ARC domain-containing disease resistance protein	LOC_Os07g40810.1	NBS-LRR type disease resistance protein
TRIUR3_13063	--	--	--	--
TRIUR3_13211	--	--	--	--
TRIUR3_13467	AT2G47870.1	Thioredoxin superfamily protein	LOC_Os01g27140.1	OsGrx_C7 - glutaredoxin subgroup III
TRIUR3_13773	AT5G43050.1	Protein of unknown function (DUF565)	LOC_Os04g41150.1	DUF565 domain containing protein
TRIUR3_14181	AT4G00231.1	ARM repeat superfamily protein	LOC_Os03g02720.1	expressed protein
TRIUR3_14409	--	--	--	--
TRIUR3_14542	--	--	--	--
TRIUR3_14793	AT4G15563.1	--	LOC_Os05g30920.1	OsFBX167 - F-box domain containing protein
TRIUR3_14794	--	--	--	--
TRIUR3_14962	--	--	--	--
TRIUR3_15135	AT3G21410.1	F-box and associated interaction domains-containing protein	LOC_Os02g35560.1	OsFBX53 - F-box domain containing protein
TRIUR3_15235	AT2G20610.1	Tyrosine transaminase family protein	LOC_Os02g20360.1	tyrosine aminotransferase
TRIUR3_15357	--	--	--	--
TRIUR3_15608	--	--	--	--
TRIUR3_15783	--	--	--	--
TRIUR3_16525	--	--	--	--
TRIUR3_16599	--	--	--	--
TRIUR3_16656	AT2G04865.1	Aminotransferase-like	plant mobile domain family protein	LOC_Os01g51130.1
TRIUR3_17261	--	--	--	--
TRIUR3_17725	--	--	--	--
TRIUR3_17766	AT5G49690.1	UDP-Glycosyltransferase superfamily protein	LOC_Os06g11270.1	anthocyanidin 3-O-glucosyltransferase
TRIUR3_17919	AT1G05385.1	photosystem II 11 kDa protein-related	LOC_Os03g53640.1	expressed protein
TRIUR3_17966	AT5G62620.1	Galactosyltransferase family protein	LOC_Os03g58900.1	galactosyltransferase family protein
TRIUR3_17972	AT2G40390.1	--	LOC_Os01g07130.1	expressed protein
TRIUR3_18101	--	--	--	--
TRIUR3_18246	--	--	--	--
TRIUR3_18305	--	--	--	--
TRIUR3_18349	AT5G08370.1	alpha-galactosidase 2	LOC_Os10g35110.2	alpha-galactosidase precursor
TRIUR3_18393	--	--	--	--
TRIUR3_19065	AT3G14460.1	LRR and NB-ARC domains-containing disease resistance protein	LOC_Os06g15750.1	NB-ARC domain containing protein
TRIUR3_19321	AT3G25805.1	--	LOC_Os04g38850.1	expressed protein
TRIUR3_20035	--	--	--	--
TRIUR3_20485	--	--	--	--
TRIUR3_20552	AT2G26800.1	Aldolase superfamily protein	LOC_Os01g16350.1	hydroxymethylglutaryl-CoA lyase
TRIUR3_20902	--	--	--	--
TRIUR3_20919	--	--	--	--
TRIUR3_21058	--	--	--	--
TRIUR3_21211	--	--	--	--
TRIUR3_21238	AT1G65870.1	Disease resistance-responsive (dirigent-like protein) family protein	LOC_Os11g07670.1	dirigent
TRIUR3_21576	--	--	--	--
TRIUR3_22314	AT3G03220.1	expansin A13	LOC_Os04g49410.1	expansin precursor
TRIUR3_22400	AT3G12920.1	SBP (S-ribonuclease binding protein) family protein	LOC_Os04g33030.1	protein binding protein
TRIUR3_22497	AT4G09670.1	Oxidoreductase family protein	LOC_Os10g26400.2	uncharacterized oxidoreductase
TRIUR3_22766	--	--	--	--
TRIUR3_22927	--	--	--	--
TRIUR3_23120	--	--	--	--
TRIUR3_23131	--	--	LOC_Os01g66230.1	csAtPR5
TRIUR3_23134	--	--	--	--
TRIUR3_23585	--	--	--	--
TRIUR3_23825	--	--	--	--
TRIUR3_23910	--	--	--	--
TRIUR3_24080	--	--	--	--
TRIUR3_24230	--	--	--	--
TRIUR3_24239	AT4G01670.1	--	LOC_Os05g04830.1	expressed protein
TRIUR3_24414	AT2G36320.1	A20/AN1-like zinc finger family protein	LOC_Os07g07350.1	zinc finger A20 and AN1 domain-containing stress-associated protein
TRIUR3_24530	--	--	--	--
TRIUR3_24593	AT1G63430.1	Leucine-rich repeat protein kinase family protein	LOC_Os04g58700.1	expressed protein
TRIUR3_24624	--	--	--	--
TRIUR3_24628	--	--	--	--
TRIUR3_24877	AT3G47890.1	Ubiquitin carboxyl-terminal hydrolase-related protein	LOC_Os11g38630.1	expressed protein
TRIUR3_25046	AT5G04130.1	DNA GYRASE B2	LOC_Os01g16290.1	DNA gyrase subunit B
TRIUR3_25360	AT4G31080.1	Protein of unknown function (DUF2296)	LOC_Os02g58380.1	expressed protein
TRIUR3_25431	AT1G50180.1	NB-ARC domain-containing disease resistance protein	LOC_Os10g03570.1	RGH1A
TRIUR3_25528	--	--	--	--
TRIUR3_26201	AT1G47580.1	Pentatricopeptide repeat (PPR) superfamily protein	LOC_Os03g55840.1	pentatricopeptide
TRIUR3_26290	AT4G15550.1	indole-3-acetate beta-D-glucosyltransferase	LOC_Os05g08750.1	UDP-glucoronosyl and UDP-glucosyl transferase domain containing protein
TRIUR3_26628	AT1G13080.1	cytochrome P450	family 71	subfamily B
TRIUR3_26820	--	--	--	--
TRIUR3_26852	--	--	--	--
TRIUR3_26992	AT2G28605.1	Photosystem II reaction center PsbP family protein	LOC_Os04g35530.1	expressed protein
TRIUR3_27102	AT4G10150.1	RING/U-box superfamily protein	LOC_Os06g34450.1	zinc finger
TRIUR3_27333	AT1G22800.1	S-adenosyl-L-methionine-dependent methyltransferases superfamily protein	LOC_Os12g10200.1	SAM-dependent methyltransferase
TRIUR3_27531	AT1G68520.1	B-box type zinc finger protein with CCT domain	LOC_Os06g15330.1	CCT/B-box zinc finger protein
TRIUR3_27743	--	--	--	--
TRIUR3_27814	AT1G14440.1	homeobox protein 31	LOC_Os11g13930.1	ZF-HD protein dimerisation region containing protein
TRIUR3_28106	AT3G54220.1	GRAS family transcription factor	LOC_Os11g03110.1	GRAS family transcription factor domain containing protein
TRIUR3_28197	--	--	--	--
TRIUR3_28220	AT4G32870.1	Polyketide cyclase/dehydrase and lipid transport superfamily protein	LOC_Os05g11250.1	lachrymatory factor synthase
TRIUR3_28585	AT3G52960.1	Thioredoxin superfamily protein	LOC_Os02g09940.1	peroxiredoxin
TRIUR3_28712	--	--	--	--
TRIUR3_28986	--	--	--	--
TRIUR3_29015	--	--	--	--
TRIUR3_29543	--	--	--	--
TRIUR3_30009	AT2G04550.1	indole-3-butyric acid response 5	LOC_Os06g20340.1	dual specificity protein phosphatase
TRIUR3_30315	AT4G01200.1	Calcium-dependent lipid-binding (CaLB domain) family protein	LOC_Os01g47040.1	C2 domain containing protein
TRIUR3_31729	AT4G00320.1	F-box/RNI-like superfamily protein	LOC_Os01g52980.1	OsFBX23 - F-box domain containing protein
TRIUR3_32292	--	--	--	--
TRIUR3_32920	--	--	--	--
TRIUR3_33009	AT5G19160.1	TRICHOME BIREFRINGENCE-LIKE 11	LOC_Os12g05080.1	PMR5
TRIUR3_33408	AT3G27750.1	--	LOC_Os04g39970.1	vacuolar sorting protein 9 domain-containing protein
TRIUR3_33730	--	--	--	--
TRIUR3_33978	--	--	--	--
TRIUR3_34020	--	--	--	--
TRIUR3_34666	--	--	--	--
TRIUR3_34697	AT2G14830.2	Regulator of Vps4 activity in the MVB pathway protein	LOC_Os12g32374.1	histone deacetylase 6
TRIUR3_34906	AT5G18660.1	NAD(P)-binding Rossmann-fold superfamily protein	LOC_Os03g22780.1	DVR
TRIUR3_34983	--	--	--	--
TRIUR3_35147	--	--	--	--
Gene significance value indicates the correlation of a hub-PMRR gene expression profile with the IM or HR resistance to powdery mildew.
