# Supplementary material for: Coexpression network analysis of the genes regulated by two types of resistance responses to powdery mildew in wheat
Source: Sci Rep. 2016 Apr 1;6:23805. doi: 10.1038/srep23805 (PMC4817125; doi:10.1038/srep23805)
Supplement: Supplementary Dataset 3 [file srep23805-s4.xlsx]

## Sheet: Sheet 1
Table S3. Some annotations shared by hub-PMRR genes and the genes interacting with G. orontii effectors in Arabidopsis PPIN-2.
Hub-PMRR gene	Arabidopsis genes interacting with G. orontii effectors in PPIN-2	Annotation shared
TRIUR3_00427	AT5G04460.1	RING/U-box superfamily protein
TRIUR3_02060	AT1G19310.1	RING/U-box superfamily protein
TRIUR3_04860	AT4G34100.2	RING/U-box superfamily protein
TRIUR3_09262	AT3G07200.1	RING/U-box superfamily protein
TRIUR3_04425	AT3G47160.1	RING/U-box superfamily protein
TRIUR3_04771	AT1G49230.1	RING/U-box superfamily protein
TRIUR3_27102	AT4G10150.1	RING/U-box superfamily protein
TRIUR3_01288	AT3G49730.1	Tetratricopeptide repeat (TPR)-like superfamily protein
TRIUR3_05187	AT1G04130.1	Tetratricopeptide repeat (TPR)-like superfamily protein
TRIUR3_07372	AT1G80880.1	Tetratricopeptide repeat (TPR)-like superfamily protein
TRIUR3_26852	AT5G09450.1	Tetratricopeptide repeat (TPR)-like superfamily protein
TRIUR3_04701	AT4G35580.2	NAC transcription factor-like 9
TRIUR3_14542	AT3G04070.1	NAC domain containing protein 47
TRIUR3_29543	AT2G02450.2	NAC domain containing protein 35
TRIUR3_34020	AT1G56010.2	NAC domain containing protein 1
TRIUR3_00438	AT4G35785.2	RNA-binding (RRM/RBD/RNP motifs) family protein
TRIUR3_03557	AT1G60000.1	RNA-binding (RRM/RBD/RNP motifs) family protein
TRIUR3_01609	AT2G34860.1	DnaJ/Hsp40 cysteine-rich domain superfamily protein
TRIUR3_05287	AT2G26890.1	DNAJ heat shock N-terminal domain-containing protein
TRIUR3_04171	AT1G60610.1	SBP (S-ribonuclease binding protein) family protein
TRIUR3_22400	AT3G12920.1	SBP (S-ribonuclease binding protein) family protein
TRIUR3_02107	AT5G55000.2	potassium channel tetramerisation domain-containing protein
TRIUR3_02893	AT5G27730.1	Protein of unknown function (DUF1624)
TRIUR3_03164	AT3G12620.1	Protein phosphatase 2C family protein
TRIUR3_14181	AT4G00231.1	ARM repeat superfamily protein
TRIUR3_24414	AT2G36320.1	A20/AN1-like zinc finger family protein
TRIUR3_24877	AT3G47890.1	Ubiquitin carboxyl-terminal hydrolase-related protein
TRIUR3_27814	AT1G14440.1	homeobox protein 31
TRIUR3_32292	AT3G14180.1	sequence-specific DNA binding transcription factors
