# Supplementary material for: Coexpression network analysis of the genes regulated by two types of resistance responses to powdery mildew in wheat
Source: Sci Rep. 2016 Apr 1;6:23805. doi: 10.1038/srep23805 (PMC4817125; doi:10.1038/srep23805)
Supplement: Supplementary Dataset 4 [file srep23805-s5.xlsx]

## Sheet: Sheet 1
Table S4. Analysis of the 50 modules containing PMRR genes in I4, I24, H4 and H24 GCNsa.
I4					I24					H4					H24
Module	Number of PMRR genes contained	Correlation with resistance	P value of the correlation	Number of hub-PMRR genes contained	Module	Number of PMRR genes contained	Correlation with resistance	P value of the correlation	Number of hub-PMRR genes contained	Module	Number of PMRR genes contained	Correlation with resistance	P value of the correlation	Number of hub-PMRR genes contained	Module	Number of PMRR genes contained	Correlation with resistance	P value of the correlation	Number of hub-PMRR genes contained
MI41	2832	-0.95	0.0009	154	MI241	296	-0.88	0.009	19	MII41	77	-0.53	0.1	0	MII241	2846	-0.81	0.003	108
MI42	554	-0.8	0.003	9	MI242	55	0.86	0.01	1	MII42	40	-0.78	0.004	0	MII242	891	0.82	0.002	42
MI43	399	0.98	0.0007	11	MI243	29	0.82	0.02	0	MII43	18	0.66	0.03	0	MII243	52	0.7	0.02	0
MI44	16	-0.76	0.05	0	MI244	25	0.79	0.03	1	MII44	2	-0.73	0.01	0	MII244	30	0.83	0.002	0
MI45	10	-0.5	0.3	0	MI245	19	0.83	0.02	0	MII45	2	-0.78	0.005	0	MII245	27	-0.18	0.6	1
MI46	4	0.55	0.2	0						MII46	0	0.25	0.5	0	MII246	20	0.61	0.05	0
MI47	3	0.58	0.2	0											MII247	17	0.5	0.05	0
MI48	3	0.75	0.05	0											MII248	14	-0.6	0.05	0
MI49	2	-0.43	0.3	0											MII249	9	-0.7	0.02	0
MI410	2	-0.6	0.2	0											MII2410	8	-0.65	0.03	0
MI411	1	0.54	0.2	0											MII2411	8	-0.45	0.2	0
MI412	1	-0.63	0.1	0											MII2412	5	0.35	0.3	0
															MII2413	3	0.42	0.2	0
															MII2414	3	0.35	0.3	0
															MII2415	3	0.52	0.1	0
															MII2416	3	-0.37	0.3	0
															MII2417	3	0.08	0.8	0
															MII2418	2	-0.36	0.3	0
															MII2419	2	-0.47	0.1	0
															MII2420	2	0.41	0.2	0
															MII2421	2	-0.25	0.4	0
															MII2422	1	-0.42	0.2	0
															MII2423	1	0.42	0.2	0
															MII2424	1	-0.18	0.6	0
															MII2425	1	-0.52	0.1	0
															MII2426	1	0.54	0.09	0
															MII2427	1	0.54	0.08	0
12b	3827 (99%)c			174d	5	424 (100%)			21	6	139 (96%)			0	27	3956 (97%)			151
aThe 18 modules marked in red showed significant correlation with Bgt resistance ( P < 0.05) . MI41, MI42, MI43, MI241, MH241, and MH242 , all shaded in yellow, were judged to be the major modules because they correlated with Bgt resistance highly significantly (P < 0.01), and contained substantially more PMRR and hub-PMRR genes.
bThe total number of module in each GCN is shaded in purple.
cThe total number of PMRR genes detected in the modules in each GCN is shaded in green, and the value in brackets indicates the percentage of PMRR genes belonging to the modules in the given GCN.
dThe total number of hub-PMRR genes detected in the modules in each GCN is shaded in orange.
