# Supplementary material for: Coexpression network analysis of the genes regulated by two types of resistance responses to powdery mildew in wheat
Source: Sci Rep. 2016 Apr 1;6:23805. doi: 10.1038/srep23805 (PMC4817125; doi:10.1038/srep23805)
Supplement: Supplementary Dataset 5 [file srep23805-s6.xlsx]

## Sheet: Sheet 1
Table S5. Homologs of plant disease resistance related genes found in the six major modules in I4, I24 and H24 GCNs.
Type	T. urartu genea	Annotation	IM				HR		Gene significance (GS)	P value
			I4			I24	H24
			MI41	MI42	MI43	MI241	MH241	MH242
NLR protein	TRIUR3_00350	LRR and NB-ARC domains-containing disease resistance protein	Pb						-0.83	0.022
	TRIUR3_02412	NB-ARC domain-containing disease resistance protein	P						-0.88	0.0092
	TRIUR3_03857	NB-ARC domain-containing disease resistance protein		P					-0.95	0.0013
	TRIUR3_04210	NB-ARC domain-containing disease resistance protein	P						-0.96	0.0006
	TRIUR3_04628	NB-ARC domain-containing disease resistance protein	P				P		-0.95 / -0.83	0.0008 / 0.0016
	TRIUR3_04635	Disease resistance protein (CC-NBS-LRR class) family	P						-0.86	0.0138
	TRIUR3_05259c	NB-ARC domain-containing disease resistance protein	P						-0.86	0.0134
	TRIUR3_07120	NB-ARC domain-containing disease resistance protein			P		P		-0.87 / -0.94	0.0107 / 0.0000
	TRIUR3_07996	LRR and NB-ARC domains-containing disease resistance protein	P				P		-0.92 /-0.69	0.0031 / 0.0184
	TRIUR3_11104	NB-ARC domain-containing disease resistance protein		P					-0.84	0.0181
	TRIUR3_13045	NB-ARC domain-containing disease resistance protein	P				P		0.97 / 0.82	0.0004 / 0.0021
	TRIUR3_13083	NB-ARC domain-containing disease resistance protein			P				-0.87	0.0107
	TRIUR3_14743	Disease resistance protein			P				-0.9	0.0064
	TRIUR3_19065	LRR and NB-ARC domains-containing disease resistance protein	P				P		-0.90 / -0.76	0.0062 / 0.0065
	TRIUR3_20899	NB-ARC domain-containing disease resistance protein		P			P		-0.93 / -0.89	0.0021 / 0.0033
	TRIUR3_21496	LRR and NB-ARC domains-containing disease resistance protein	P						-0.93	0.0024
	TRIUR3_21497	LRR and NB-ARC domains-containing disease resistance protein	P						-0.96	0.0006
	TRIUR3_21784	LRR and NB-ARC domains-containing disease resistance protein	P						-0.92	0.0035
	TRIUR3_22991	Disease resistance protein (CC-NBS-LRR class) family	P				P		-0.86 / -0.79	0.014 / 0.0040
	TRIUR3_25431	NB-ARC domain-containing disease resistance protein	P				P		-0.91 / -0.75	0.0045 / 0.0079
	TRIUR3_26454	NB-ARC domain-containing disease resistance protein	P				P		-0.97 / -0.76	0.0002 / 0.0067
	TRIUR3_27717	NB-ARC domain-containing disease resistance protein	P						-0.91	0.0045
	TRIUR3_31185	LRR and NB-ARC domains-containing disease resistance protein	P						-0.95	0.0013
	TRIUR3_33858	NB-ARC domain-containing disease resistance protein	P				P		-0.91 / -0.75	0.0045 / 0.0080
	TRIUR3_01037	NB-ARC domain-containing disease resistance protein					P		0.86	0.0007
	TRIUR3_02996	NB-ARC domain-containing disease resistance protein					P		-0.88	0.0003
	TRIUR3_06195	NB-ARC domain-containing disease resistance protein					P		0.74	0.009
	TRIUR3_07847	Disease resistance protein					P		-0.68	0.0204
	TRIUR3_12847	NB-ARC domain-containing disease resistance protein					P		-0.67	0.0251
	TRIUR3_20898	NB-ARC domain-containing disease resistance protein					P		-0.89	0.0002
	TRIUR3_29709	NB-ARC domain-containing disease resistance protein					P		-0.70	0.0155
Pathogenesis-related protein	TRIUR3_08399	Pathogenesis-related thaumatin superfamily protein	P						0.94	0.0019
	TRIUR3_31457	Pathogenesis-related thaumatin superfamily protein				P	P		-0.94 / -0.87	0.0014 / 0.0005
	TRIUR3_01644	Pathogenesis-related Bet v I family protein, putative, expressed						P	0.87	0.0005
	TRIUR3_15992	Pathogenesis-related Bet v I family protein, putative, expressed					P		0.67	0.0247
	TRIUR3_31394	CAP (Cysteine-rich secretory proteins, Antigen 5, and Pathogenesis-related 1 protein) superfamily protein					P		-0.88	0.0003
Mitogen-activated protein kinase	TRIUR3_17440	Mitogen-activated protein kinase 1	P				P		-0.85 / -0.74	0.016 / 0.0096
	TRIUR3_19079	Mitogen activated protein kinase kinase kinase-related			P				-0.86	0.0121
	TRIUR3_20282	Mitogen-activated protein kinase kinase kinase 5	P						-0.94	0.0019
	TRIUR3_23115	Mitogen activated protein kinase kinase kinase-related	P						-0.89	0.0065
	TRIUR3_23153	Mitogen-activated protein kinase kinase kinase 5	P				P		-0.98 / -0.78	0.0001 / 0.0047
	TRIUR3_05471	Mitogen-activated protein kinase kinase 4						P	-0.68	0.0202
	TRIUR3_07377	Mitogen-activated protein kinase kinase 3					P		-0.68	0.0221
	TRIUR3_09881	Mitogen-activated protein kinase 1						P	-0.73	0.0107
	TRIUR3_19078	Mitogen activated protein kinase kinase kinase-related					P		-0.74	0.0099
	TRIUR3_23114	Mitogen activated protein kinase kinase kinase-related					P		-0.73	0.0101
WRKY transcription factor	TRIUR3_06813	WRKY DNA-binding protein 70	P				P		-0.83 / -0.77	0.0211 / 0.0053
	TRIUR3_10261	WRKY4, expressed	P					P	0.83 / 0.86	0.0208 / 0.0008
	TRIUR3_21018	WRKY DNA-binding protein 4	P				P		-0.96 / -0.69	0.0005 / 0.0187
	TRIUR3_22206	WRKY family transcription factor family protein	P				P		-0.97 / -0.83	0.0003 / 0.0014
	TRIUR3_25300	WRKY DNA-binding protein 35	P						-0.87	0.0111
	TRIUR3_31885	WRKY DNA-binding protein 39	P				P		-0.96 / -0.82	0.0007 / 0.0022
	TRIUR3_09462	WRKY DNA-binding protein 2					P		-0.81	0.0026
	TRIUR3_26595	WRKY DNA-binding protein 70					P		-0.77	0.0055
Autophagy	TRIUR3_17804	Autophagocytosis-associated family protein	P						-0.86	0.0134
	TRIUR3_18384	Homolog of yeast autophagy 18 (ATG18) D	P				P		-0.97 / -0.67	0.0004 / 0.0249
	TRIUR3_21993	Autophagy 2	P						-0.88	0.0093
	TRIUR3_22368	Autophagy protein Apg5 family	P				P		-0.94 / -0.67	0.0018 / 0.0247
	TRIUR3_32121	Autophagy 3 (APG3)	P				P		-0.87 / -0.75	0.0102 / 0.0074
	TRIUR3_34617	Autophagy-related protein, putative, expressed		P			P		-0.83 / -0.79	0.0207 / 0.0037
	TRIUR3_19436	Autophagy 9 (APG9)					P		-0.75	0.0077
GTP signaling	TRIUR3_01000	RAB GTPase homolog A1F			P				0.83	0.0219
	TRIUR3_02197	RAB GTPase 11C	P				P		-0.96 / -0.93	0.0005 / 0.0000
	TRIUR3_02399	GTP binding Elongation factor Tu family protein			P				-0.95	0.0012
	TRIUR3_02468	Extra-large GTP-binding protein 3	P					P	-0.83 / -0.82	0.0196 / 0.0021
	TRIUR3_02959	P-loop containing nucleoside triphosphate hydrolases superfamily protein	P					P	0.88 / 0.78	0.009 / 0.0043
	TRIUR3_06062	RAB GTPase homolog A4C	P						-0.89	0.0078
	TRIUR3_06408	RNA binding;GTP binding	P					P	0.92 / 0.81	0.0033 / 0.0025
	TRIUR3_07542	GTP-binding protein-related	P						-0.94	0.0017
	TRIUR3_07667	GTP-binding family protein	P						0.91	0.005
	TRIUR3_09227	GTPase of unknown function domain containing protein, putative, expressed	P					P	0.87 / 0.78	0.011 / 0.0043
	TRIUR3_10270	GTP-binding protein Obg/CgtA			P				0.93	0.0024
	TRIUR3_12172	GTP1/OBG family protein	P						0.85	0.0158
	TRIUR3_12331	GTPase of unknown function domain containing protein, putative, expressed	P				P		-0.87 / -0.84	0.011 / 0.0011
	TRIUR3_14120	Calcium-dependent ARF-type GTPase activating protein family		P					-0.89	0.0073
	TRIUR3_17818	GTP-binding protein typA/bipA, putative, expressed	P					P	0.92 / 0.88	0.0038 / 0.0003
	TRIUR3_18812	GTPase-activating protein, putative, expressed		P			P		-0.90 / -0.72	0.0059 / 0.0117
	TRIUR3_19703	NSP (nuclear shuttle protein)-interacting GTPase	P						-0.87	0.0105
	TRIUR3_20821	GTPase-activating protein, putative, expressed	P				P		-0.83 / -0.68	0.0204 / 0.0221
	TRIUR3_20891	GTP binding	P						0.87	0.01
	TRIUR3_21466	RAB GTPASE HOMOLOG B18	P				P		-0.90 / -0.78	0.0055 / 0.0048
	TRIUR3_23592	Translation initiation factor 2, small GTP-binding protein	P					P	0.90 / 0.82	0.0056 / 0.0019
	TRIUR3_24139	GTP binding Elongation factor Tu family protein	P						0.92	0.0034
	TRIUR3_24232	GTP binding protein, putative, expressed	P						-0.87	0.0105
	TRIUR3_25874	RAB GTPase homolog B1C	P					P	-0.98 / -0.85	0.0001 / 0.0010
	TRIUR3_28001	GTP binding protein, putative, expressed	P				P		-0.97 / -0.73	0.0004 / 0.0114
	TRIUR3_28124	GTPase-activating protein, putative, expressed	P						-0.84	0.0185
	TRIUR3_29582	GTP binding protein, putative, expressed	P						-0.88	0.0085
	TRIUR3_30420	RAB GTPase homolog G3F	P				P		-0.92 / -0.84	0.0028 / 0.0012
	TRIUR3_30453	RAB GTPase homolog A1F		P					-0.83	0.0198
	TRIUR3_34414	RAB GTPase homolog G3F	P				P		-0.84 / -0.88	0.0181 / 0.0003
	TRIUR3_34609	RAB GTPase homolog E1B	P					P	0.91 / 0.87	0.0041 / 0.0005
	TRIUR3_12549	Extra-large G-protein 1		P			P		-0.93 / -0.81	0.0021 / 0.0023
	TRIUR3_22793	Extra-large G-protein-related, putative, expressed	P						-0.91	0.0048
	TRIUR3_25714	POZ/BTB containin G-protein 1	P						-0.89	0.0077
	TRIUR3_05479	GTP-binding protein, HflX						P	0.72	0.0128
	TRIUR3_05480	GTP-binding protein, HflX						P	0.77	0.0053
	TRIUR3_15016	GTPase activating protein, putative, expressed					P		-0.81	0.0023
	TRIUR3_17140	RAB GTPase homolog C2A					P		-0.80	0.0033
	TRIUR3_21852	RAB GTPase homolog 8A					P		-0.89	0.0003
	TRIUR3_23593	Translation initiation factor 2, small GTP-binding protein						P	0.78	0.0046
	TRIUR3_23629	Extra-large GTP-binding protein 3						P	-0.69	0.0189
	TRIUR3_23912	RAB GTPase homolog A4A					P		-0.84	0.0012
	TRIUR3_23913	RAB GTPase homolog A4A					P		-0.70	0.0175
	TRIUR3_24893	extra-large GTP-binding protein 3					P		-0.67	0.0237
	TRIUR3_26471	RAB GTPase homolog B1C					P		-0.68	0.0216
	TRIUR3_26704	GTP-binding protein, putative, expressed						P	0.67	0.0239
	TRIUR3_27690	ARF GTPase-activating protein					P		0.82	0.0021
	TRIUR3_27933	GTP binding					P		0.79	0.0035
	TRIUR3_28923	Ras-related small GTP-binding family protein					P		-0.80	0.0034
	TRIUR3_05008	POZ/BTB containin G-protein 1					P		0.68	0.0222
Glutathione S-transferase	TRIUR3_13626	Glutathione S-transferase F11		P					-0.89	0.008
	TRIUR3_27242	Glutathione S-transferase TAU 18	P						0.90	0.0056
	TRIUR3_32374	Glutathione S-transferase F11	P				P		0.97 / 0.86	0.0002 / 0.0007
	TRIUR3_24514	Glutathione S-transferase family protein					P		-0.78	0.0046
	TRIUR3_26415	Glutathione S-transferase THETA 3					P		-0.71	0.0153
Pectin metabolism related	TRIUR3_03529	Pectin lyase-like superfamily protein		P			P		-0.85 / -0.83	0.0159 / 0.0017
	TRIUR3_18976	Pectin lyase-like superfamily protein	P				P		0.92 / 0.94	0.0035 / 0.0000
	TRIUR3_27976	Pectin lyase-like superfamily protein		P			P		0.93 / 0.90	0.0021 / 0.0001
	TRIUR3_34408	Pectin lyase-like superfamily protein	P					P	0.89 / 0.68	0.0072 / 0.0203
	TRIUR3_01261	Polygalacturonase inhibiting protein 1				P			-0.97	0.0003
Peroxidase	TRIUR3_04672	Peroxidase superfamily protein	P			P	P		-0.98 / -0.95 / -0.90	0.0001 / 0.0013 / 0.0002
	TRIUR3_16045	Peroxidase superfamily protein	P				P		-0.87 / -0.85	0.0104 / 0.0009
	TRIUR3_29955	Peroxidase superfamily protein		P					-0.84	0.0192
	TRIUR3_07828	Glutathione peroxidase 1	P						-0.89	0.007
	TRIUR3_11069	Ascorbate peroxidase 3	P						-0.86	0.0136
	TRIUR3_18588	Glutathione peroxidase 6	P				P		-0.89 / -0.85	0.0073 / 0.0010
	TRIUR3_24072	Glutathione peroxidase 4	P						-0.85	0.0156
	TRIUR3_04201	Peroxidase superfamily protein					P		-0.73	0.0103
	TRIUR3_01974	Ascorbate peroxidase 6					P		0.84	0.0014
	TRIUR3_10390	Peroxidase superfamily protein					P		0.75	0.008
	TRIUR3_16859	Peroxidase superfamily protein					P		-0.73	0.0102
	TRIUR3_26505	Ascorbate peroxidase 3					P		-0.69	0.0185
	TRIUR3_30251	Peroxidase superfamily protein					P		-0.69	0.018
	TRIUR3_33614	Thylakoidal ascorbate peroxidase					P		0.71	0.0147
Chitinase	TRIUR3_05515	Basic chitinase		P			P		-0.89 / -0.86	0.0077 / 0.0007
	TRIUR3_09601	Basic chitinase			P	P	P		-0.93 / -0.93 / -0.87	0.0025 / 0.0022 / 0.0006
	TRIUR3_09602	Basic chitinase					P		-0.76	0.0064
Salicylic acid biosynthesis	TRIUR3_18958	Isochorismate synthase 1, chloroplast precursor						P	0.67	0.0227
aThe genes marked in red exhibited positive GS values.
bThe letter P denotes presence of the gene in the given module.
cThe genes marked in blue were randomly chosen as representatives to verify the negative regulations observed for the homologs by qRT-PCR.
