# Supplementary material for: Coexpression network analysis of the genes regulated by two types of resistance responses to powdery mildew in wheat
Source: Sci Rep. 2016 Apr 1;6:23805. doi: 10.1038/srep23805 (PMC4817125; doi:10.1038/srep23805)
Supplement: Supplementary Dataset 6 [file srep23805-s7.xls]

## Sheet: Sheet1
Table S6. Some properties of the three NLR genes positively correlated with Bgt resistance.
NLR gene	Scaffold (size)a	Coding sequence (bp, including stop codon)	Deduced protein	Common wheat orthologb	Chromosomal location
TRIUR3_13045	Scaffold68689 (332.744 kb)	2799	CC-NBS-LRR	Traes_6AS_5AEA068A7	6AS
			(932 aa)
TRIUR3_01037	Scaffold25403 (332.744 kb)	2868	CC-NBS-LRR	Traes_7AL_0E46197BE	7AL
			(955 aa)
TRIUR3_06195	Scaffold75600 (115.908 kb)	2874	CC-NBS-LRR	Traes_3AS_51B04A5B3	3AS
			(957 aa)
aThe scaffolds and their size were found in T. urartu draft genome assembly (http://gigadb.org/dataset/100050).
bThe orthologs were found by blastN search of common wheat draft genome sequence in the website https:// urgi.versailles.inra.fr/download/iwgsc/.
