# Supplementary material for: Coexpression network analysis of the genes regulated by two types of resistance responses to powdery mildew in wheat
Source: Sci Rep. 2016 Apr 1;6:23805. doi: 10.1038/srep23805 (PMC4817125; doi:10.1038/srep23805)
Supplement: Supplementary Dataset 7 [file srep23805-s8.xls]

## Sheet: Sheet4
Table S7. Bgt reaction phenotypes and TRIUR3_01037 SNP genotypes in 62 F2 individuals.
F2 individual	Bgt reaction phenotypes	TRIUR3_01037 genotype
		Based on SNP site 1	Based on SNP site 2
1	R	C	G
19	R	C	G
22	R	C/T	G/A
23	R	C/T	G/A
10	R	C	G
26	R	C/T	G/A
28	R	C	G
34	R	C/T	G/A
39	R	C/T	G/A
42	R	C/T	G/A
43	R	C/T	G/A
45	R	C/T	G/A
46	R	C/T	G/A
48	R	C	G
49	R	C/T	G/A
50	R	C/T	G/A
51	R	C/T	G/A
55	R	C/T	G/A
60	R	C/T	G/A
61	R	C/T	G/A
63	R	C/T	G/A
64	R	C/T	G/A
66	R	C/T	G/A
71	R	C/T	G/A
73	R	C	G
78	R	C/T	G/A
87	R	C	G
95	R	C/T	G/A
96	R	C	G
2	R	C/T	G/A
3	R	C	G
25	R	C	G
33	R	C/T	G/A
37	R	C/T	G/A
54	R	C	G
67	R	C/T	G/A
90	R	C/T	G/A
91	R	C/T	G/A
93	R	C	G
12	R	C	G
76	R	C/T	G/A
36	R	C	G
40	R	C	G
47	R	C/T	G/A
57	R	C/T	G/A
86	R	C	G
94	R	C	G
20	S	T	A
27	S	T	A
81	S	T	A
79	S	T	A
83	S	T	A
41	S	T	A
52	S	T	A
59	S	T	A
65	S	T	A
68	S	T	A
69	S	T	A
72	S	T	A
82	S	T	A
89	S	T	A
92	S	T	A
R, resistant; S, susceptible.
