# Supplementary material for: Coexpression network analysis of the genes regulated by two types of resistance responses to powdery mildew in wheat
Source: Sci Rep. 2016 Apr 1;6:23805. doi: 10.1038/srep23805 (PMC4817125; doi:10.1038/srep23805)
Supplement: Supplementary Dataset 8 [file srep23805-s9.xls]

## Sheet: Sheet1
Table S8. GO terms enriched for the coexpressed neighbors of the three NLR genes involved in Bgt resistance.
GO term and ontologya	Description	Genes in input list	Genes in BG / Ref	P value	FDR
549 coexpressed neighbors of TRIUR3_13045 in IM
GO:0006412 (P)	Translation	32	679	6.3e-06	0.0041
GO:0003735 (F)	Structural constituent of ribosome	28	455	1.4e-07	5.4e-05
GO:0005198 (F)	Structural molecule activity	28	572	1.1e-05	0.0021
GO:0030529 (C)	Ribonucleoprotein complex	31	526	8.6e-08	1.1e-05
GO:0005840 (C)	Ribosome	29	481	1.3e-07	1.1e-05
GO:0005737 (C)	Cytoplasm	93	2863	4.3e-06	0.00023
GO:0044444 (C)	Cytoplasmic part	81	2439	7e-06	0.00028
GO:0043229 (C)	Intracellular organelle	111	3684	1.6e-05	0.00042
GO:0043226 (C)	Organelle	111	3684	1.6e-05	0.00042
GO:0044424 (C)	Intracellular part	129	4559	5.8e-05	0.0013
GO:0005622 (C)	Intracellular	138	5042	0.00014	0.0027
GO:0043228 (C)	Non-membrane-bounded organelle	33	873	0.00029	0.0047
GO:0032991 (C)	Macromolecular complex	46	1388	0.00046	0.0066
GO:0009579 (C)	Thylakoid	12	220	0.0013	0.017
GO:0009536 (C)	Plastid	29	832	0.0021	0.026
397 coexpressed neighbors of TRIUR3_13045, TRIUR3_01037 and TRIUR3_06195 in HR
GO:0015979 (P)	Photosynthesis	13	172	2.6e-06	0.0015
GO:0009579 (C)	Thylakoid	25	220	1.3e-14	1.6e-12
GO:0009536 (C)	Plastid	37	832	1.8e-08	7.7e-07
GO:0009654 (C)	Oxygen evolving complex	7	21	1.7e-08	7.7e-07
GO:0019898 (C)	Extrinsic to membrane	6	17	1.2e-07	3.8e-06
GO:0009523 (C)	Photosystem II	8	59	2.9e-06	7.2e-05
GO:0044436 (C)	Thylakoid part	7	54	1.6e-05	0.00034
GO:0043227 (C)	Membrane-bounded organelle	75	3033	7.6e-05	0.0012
GO:0009521 (C)	Photosystem	8	96	0.00011	0.0015
GO:0034357 (C)	Photosynthetic membrane	8	111	0.00029	0.0036
GO:0043229 (C)	Intracellular organelle	83	3684	0.00055	0.0058
GO:0043226 (C)	Organelle	83	3684	0.00055	0.0058
GO:0044424 (C)	Intracellular part	97	4559	0.0013	0.012
GO:0044444 (C)	Cytoplasmic part	57	2439	0.0014	0.013
GO:0005622 (C)	Intracellular	105	5042	0.0016	0.014
GO:0005737 (C)	Cytoplasm	64	2863	0.0022	0.017
GO:0005794 (C)	Golgi apparatus	6	110	0.0064	0.047
aC, cellular component; F, molecular function; P, biological process.
