# Supplementary material for: Coexpression network analysis of the genes regulated by two types of resistance responses to powdery mildew in wheat
Source: Sci Rep. 2016 Apr 1;6:23805. doi: 10.1038/srep23805 (PMC4817125; doi:10.1038/srep23805)
Supplement: Supplementary Dataset 9 [file srep23805-s10.xls]

## Sheet: Sheet1
Table S9. Oligonucleotide primers used in this study.
Primer (5' - 3')	Use	Annealing temperature (°C)
F: TTGCTACAAGGTTTCGGTGC	Specific for TRIUR3_21497, use in qRT-PCR	58
R: GGTTCAAAGTGCCAAGCTCA
F: TGAGGCAAGGAGGACAGAAG	Specific for TRIUR3_05259, use in qRT-PCR	58
R: GGAATGCAGGTGGAAAACGA
F: GGCGTCTCCTTCCATTGTTC	Specific for TRIUR3_02996, use in qRT-PCR	58
R: TGAGGCATCCGAATTCACCT
F: AGGACAGCTACGTATGAGGC	Specific for TRIUR3_07996, use in qRT-PCR	58
R: AGCATCGTCTGACCTGTTCA
F: ATAGGCCGAGGAGCTTATGG	Specific for TRIUR3_09881, use in qRT-PCR	58
R: CGCAAGGTCCTTAGTGCATC
F: AGCACAGGTCAAAGGGATGA	Specific for TRIUR3_19436, use in qRT-PCR	58
R: CAAGTGTGGTGAATGACGCA
F: AGCCTTGACACGTTTTGCAT	Specific for TRIUR3_02468, use in qRT-PCR	58
R: GGCCCAAGAAGCAACAGTTT
F: CAACGAGCTCCGTGTCGCA	Specific for wheat actin gene, use in qRT-PCR	58
R: GAGGAAGCGTGTATCCCTCATAG
F: GGGTTCATTGCTACACAACG	For genotyping 65 F2 plants based on the SNP at site 1 of TRIUR3_01037 coding sequence	60
R: AGTCGACGGATCTTGACTGG
F: GCACATGCAGGTCGAAACTA	For genotyping 65 F2 plants based on the SNP at site 2 of TRIUR3_01037 coding sequence	60
R: TCTCTCCCCTCCTCATCCTT
F: ATGGTGTGCGTGGGCGTTG	For amplifying the cDNA coding region of TRIUR3_01037 from the T. urartu accessions PI428198 and PI428322, respectively	60
R: TCATCTCTTGGTCTTCTTGC
F, forward primer; R, reverse primer.
